# Supplementary material for: Bis(μ-phenyl­methano­lato)bis­({4-[(E)-(4-tert-butyl­phen­yl)(2-pyrid­ylmethyl­imino)meth­yl]-3-methyl-1-phenyl-1H-pyrazol-5-olato}zinc(II))
Source: Acta Crystallogr Sect E Struct Rep Online. 2009 Jul 4;65(Pt 8):m864–5. doi: 10.1107/S1600536809024544 (PMC2977319; doi:10.1107/S1600536809024544)
Supplement: Supplementary file 1 [file e-65-0m864-sup1.cif]

##############################################################################
###                                                                        ###
###        Electronic paper (Acta Crystallographica Section E)             ###
###                                                                        ###
##############################################################################
#                                                                            #
# This CIF contains the data in a paper accepted for publication in Acta     #
# Crystallographica Section E. It conforms to the requirements of Notes      #
# for Authors for Section E, and has been peer reviewed under the auspices   #
# of the IUCr Commission on Journals.                                        #
#                                                                            #
# Full details of the Crystallographic Information File format               #
# are given in the paper "The Crystallographic Information File (CIF):       #
# a New Standard Archive File for Crystallography" by S. R. Hall, F. H.      #
# Allen and I. D. Brown [Acta Cryst. (1991), A47, 655-685].                  #
#                                                                            #
# The current version of the core CIF dictionary is obtainable from          #
# ftp://ftp.iucr.org/pub/cif_core.dic. The current version number is 2.4.    #
#                                                                            #
# Software is freely available for graphical display of the structure(s) in  #
# this CIF.  For information consult the CIF home page http://www.iucr.org/  #
# cif/home.html                                                              #
#                                                                            #
# This file may be used for bona fide research purposes within the           #
# scientific community so long as proper attribution is given to the journal # 
# article from which it was obtained.                                        #
#                                                                            #
##############################################################################
                                             
data_global
_audit_creation_method     SHELXL-97
_journal_date_recd_electronic     2009-06-24
_journal_date_accepted     2009-06-26
_journal_name_full     'Acta Crystallographica, Section E'
_journal_year     2009
_journal_volume     65
_journal_issue      8
_journal_page_first     m864
_journal_page_last     m865
_journal_paper_category     QM
_journal_coeditor_code     BT2979
_publ_contact_author_name     'Dr Chu-Chieh Lin'
_publ_contact_author_address
;
Department of Chemistry
National Chung Hsing University
Taichung 402
Taiwan, R.O.C.
;
_publ_contact_author_email     'cchlin@mail.nchu.edu.tw'
_publ_contact_author_fax     '886-4-22862547'
_publ_contact_author_phone     '886-4-22840411ext718'
_publ_section_title
;\
Bis(\m-phenylmethanolato)bis({4-[(<i>E</i>)-(4-<i>tert</i>-butylphenyl)(2-\
pyridylmethylimino)methyl]-3-methyl-1-phenyl-1<i>H</i>-pyrazol-5-olato}\
zinc(II))
;
loop_
    _publ_author_name
    _publ_author_footnote
    _publ_author_address
    'Hsiao, Mon-Wei'
;
?
;
;
Department of Chemistry,
National Chung Hsing University,
Taichung 402,
Taiwan
Republic of China
;
    'Lin, Chu-Chieh'
;
?
;
;
Department of Chemistry,
National Chung Hsing University,
Taichung 402,
Taiwan
Republic of China
;
data_I
_chemical_name_systematic
;
Bis(\m-phenylmethanolato)bis({4-[(<i>E</i>)-(4-<i>tert</i>-butylphenyl)(2-
pyridylmethylimino)methyl]-3-methyl-1-phenyl-1<i>H</i>-pyrazol-5-
olato}zinc(II))
;
_chemical_name_common     ?
_chemical_formula_moiety     'C68 H68 N8 O4 Zn2'
_chemical_formula_sum     'C68 H68 N8 O4 Zn2'
_chemical_formula_iupac     '[Zn2 (C27 H27 N4 O)2 (C7 H7 O)2]'
_chemical_formula_weight     1192.04
_chemical_melting_point     ?
_symmetry_cell_setting     triclinic
_symmetry_space_group_name_H-M     'P -1'
_symmetry_space_group_name_Hall     '-P 1'
loop_
    _symmetry_equiv_pos_as_xyz
    'x, y, z'
    '-x, -y, -z'
_cell_length_a     9.0873(15)
_cell_length_b     13.363(2)
_cell_length_c     13.397(2)
_cell_angle_alpha     72.206(3)
_cell_angle_beta     74.018(3)
_cell_angle_gamma     88.664(3)
_cell_volume     1485.9(4)
_cell_formula_units_Z     1
_cell_measurement_reflns_used     4007
_cell_measurement_theta_min     2.337
_cell_measurement_theta_max     25.993
_cell_measurement_temperature     293(2)
_exptl_crystal_description     parallelepiped
_exptl_crystal_colour     white
_exptl_crystal_size_max     0.41
_exptl_crystal_size_mid     0.32
_exptl_crystal_size_min     0.25
_exptl_crystal_density_diffrn     1.332
_exptl_crystal_density_meas     ?
_exptl_crystal_density_method     'not measured'
_exptl_crystal_F_000     624
_exptl_absorpt_coefficient_mu     0.864
_exptl_absorpt_correction_type     'multi-scan'
_exptl_absorpt_process_details     '(SADABS; Sheldrick, 1996)'
_exptl_absorpt_correction_T_min     0.7185
_exptl_absorpt_correction_T_max     0.8131
_exptl_special_details
;
;
_diffrn_ambient_temperature     293(2)
_diffrn_radiation_type     MoK\a
_diffrn_radiation_wavelength     0.71073
_diffrn_radiation_source     'fine-focus sealed tube'
_diffrn_radiation_monochromator     graphite
_diffrn_measurement_device_type     'Bruker SMART 1000 CCD'
_diffrn_measurement_method     '\f and \w'
_diffrn_detector_area_resol_mean     ?
_diffrn_reflns_number     8258
_diffrn_reflns_av_R_equivalents     0.0308
_diffrn_reflns_av_sigmaI/netI     0.0411
_diffrn_reflns_theta_min     1.66
_diffrn_reflns_theta_max     26.10
_diffrn_reflns_theta_full     26.10
_diffrn_measured_fraction_theta_max     0.980
_diffrn_measured_fraction_theta_full     0.980
_diffrn_reflns_limit_h_min     -11
_diffrn_reflns_limit_h_max     11
_diffrn_reflns_limit_k_min     -16
_diffrn_reflns_limit_k_max     14
_diffrn_reflns_limit_l_min     -16
_diffrn_reflns_limit_l_max     16
_diffrn_standards_number     ?
_diffrn_standards_interval_count     ?
_diffrn_standards_interval_time     ?
_diffrn_standards_decay_%     ?
_refine_special_details
;
Refinement of <i>F</i>^2^ against ALL reflections. The weighted <i>R</i>-factor
<i>wR</i> and goodness of fit <i>S</i> are based on <i>F</i>^2^, conventional
<i>R</i>-factors <i>R</i> are based on <i>F</i>, with <i>F</i> set to zero for
negative <i>F</i>^2^. The threshold expression of <i>F</i>^2^ >
\s(<i>F</i>^2^) is used only for calculating <i>R</i>-factors(gt) <i>etc</i>.
and is not relevant to the choice of reflections for refinement.
<i>R</i>-factors based on <i>F</i>^2^ are statistically about twice as large
as those based on <i>F</i>, and <i>R</i>- factors based on ALL data will be
even larger.
;
_reflns_number_total     5792
_reflns_number_gt     4450
_reflns_threshold_expression     I>2\s(I)
_refine_ls_structure_factor_coef     Fsqd
_refine_ls_matrix_type     full
_refine_ls_R_factor_all     0.0649
_refine_ls_R_factor_gt     0.0479
_refine_ls_wR_factor_gt     0.1251
_refine_ls_wR_factor_ref     0.1366
_refine_ls_goodness_of_fit_ref     1.007
_refine_ls_restrained_S_all     1.007
_refine_ls_number_reflns     5792
_refine_ls_number_parameters     370
_refine_ls_number_restraints     0
_refine_ls_hydrogen_treatment     constr
_refine_ls_weighting_scheme     calc
_refine_ls_weighting_details
                 'calc w=1/[\s^2^(Fo^2^)+(0.0902P)^2^] where P=(Fo^2^+2Fc^2^)/3'
_atom_sites_solution_hydrogens     geom
_atom_sites_solution_primary     direct
_atom_sites_solution_secondary     difmap
_refine_ls_shift/su_max     0.001
_refine_ls_shift/su_mean     0.000
_refine_diff_density_max     0.578
_refine_diff_density_min     -0.442
_refine_ls_extinction_method     none
_refine_ls_extinction_coef     ?
loop_
    _atom_type_symbol
    _atom_type_description
    _atom_type_scat_dispersion_real
    _atom_type_scat_dispersion_imag
    _atom_type_scat_source
    'C' 'C' 0.0033 0.0016
                         'International Tables Vol C Tables 4.2.6.8 and 6.1.1.4'
    'H' 'H' 0.0000 0.0000
                         'International Tables Vol C Tables 4.2.6.8 and 6.1.1.4'
    'N' 'N' 0.0061 0.0033
                         'International Tables Vol C Tables 4.2.6.8 and 6.1.1.4'
    'O' 'O' 0.0106 0.0060
                         'International Tables Vol C Tables 4.2.6.8 and 6.1.1.4'
    'Zn' 'Zn' 0.2839 1.4301
                         'International Tables Vol C Tables 4.2.6.8 and 6.1.1.4'
_computing_data_collection     'SMART (Bruker, 1999)'
_computing_cell_refinement     'SAINT (Bruker, 1999)'
_computing_data_reduction     'SAINT (Bruker, 1999)'
_computing_structure_solution     'SHELXS97 (Sheldrick, 2008)'
_computing_structure_refinement     'SHELXL97 (Sheldrick, 2008)'
_computing_molecular_graphics     'SHELXTL (Sheldrick, 2008)'
_computing_publication_material     'SHELXTL (Sheldrick, 2008)'
loop_
    _atom_site_type_symbol
    _atom_site_label
    _atom_site_fract_x
    _atom_site_fract_y
    _atom_site_fract_z
    _atom_site_U_iso_or_equiv
    _atom_site_adp_type
    _atom_site_calc_flag
    _atom_site_refinement_flags
    _atom_site_occupancy
    _atom_site_disorder_assembly
    _atom_site_disorder_group
    Zn Zn 0.65973(4) 0.51056(2) 0.92949(2) 0.04217(14) Uani d . 1 . .
    O O1 0.6604(2) 0.39430(15) 0.86285(14) 0.0471(5) Uani d . 1 . .
    O O2 0.4651(2) 0.58125(14) 0.92139(14) 0.0427(5) Uani d . 1 . .
    N N1 0.5943(3) 0.36547(18) 0.71795(17) 0.0414(5) Uani d . 1 . .
    N N2 0.6169(3) 0.41391(19) 0.60618(18) 0.0479(6) Uani d . 1 . .
    N N3 0.8186(3) 0.5971(2) 0.78379(19) 0.0502(6) Uani d . 1 . .
    N N4 0.8045(3) 0.5874(2) 0.98662(19) 0.0510(6) Uani d . 1 . .
    C C1 0.4996(3) 0.2706(2) 0.7697(2) 0.0445(7) Uani d . 1 . .
    C C2 0.4698(5) 0.2198(3) 0.8796(3) 0.0766(12) Uani d . 1 . .
    H H2B 0.5121 0.2468 0.9226 0.092 Uiso calc R 1 . .
    C C3 0.3759(6) 0.1277(4) 0.9260(3) 0.0979(17) Uani d . 1 . .
    H H3A 0.3572 0.0926 1.0003 0.118 Uiso calc R 1 . .
    C C4 0.3106(5) 0.0875(3) 0.8657(3) 0.0866(13) Uani d . 1 . .
    H H4A 0.2459 0.0266 0.8984 0.104 Uiso calc R 1 . .
    C C5 0.3417(5) 0.1382(3) 0.7558(3) 0.0741(11) Uani d . 1 . .
    H H5A 0.2988 0.1109 0.7133 0.089 Uiso calc R 1 . .
    C C6 0.4359(4) 0.2295(3) 0.7076(3) 0.0557(8) Uani d . 1 . .
    H H6A 0.4563 0.2633 0.6329 0.067 Uiso calc R 1 . .
    C C7 0.7005(3) 0.5016(2) 0.5823(2) 0.0420(6) Uani d . 1 . .
    C C8 0.7365(3) 0.5136(2) 0.6750(2) 0.0397(6) Uani d . 1 . .
    C C9 0.6646(3) 0.4231(2) 0.7623(2) 0.0388(6) Uani d . 1 . .
    C C10 0.7436(4) 0.5707(3) 0.4660(2) 0.0585(8) Uani d . 1 . .
    H H10A 0.7002 0.5397 0.4238 0.088 Uiso calc R 1 . .
    H H10B 0.8533 0.5779 0.4373 0.088 Uiso calc R 1 . .
    H H10C 0.7050 0.6388 0.4624 0.088 Uiso calc R 1 . .
    C C11 0.8166(3) 0.5975(2) 0.6870(2) 0.0401(6) Uani d . 1 . .
    C C12 0.8939(3) 0.6863(2) 0.5875(2) 0.0415(6) Uani d . 1 . .
    C C13 1.0346(4) 0.6780(2) 0.5185(2) 0.0527(8) Uani d . 1 . .
    H H13A 1.0860 0.6169 0.5355 0.063 Uiso calc R 1 . .
    C C14 1.0994(4) 0.7592(3) 0.4250(2) 0.0543(8) Uani d . 1 . .
    H H14A 1.1948 0.7519 0.3803 0.065 Uiso calc R 1 . .
    C C15 1.0275(3) 0.8518(2) 0.3950(2) 0.0449(7) Uani d . 1 . .
    C C16 0.8896(4) 0.8605(2) 0.4664(2) 0.0507(7) Uani d . 1 . .
    H H16A 0.8394 0.9224 0.4506 0.061 Uiso calc R 1 . .
    C C17 0.8241(3) 0.7793(2) 0.5609(2) 0.0488(7) Uani d . 1 . .
    H H17A 0.7310 0.7878 0.6074 0.059 Uiso calc R 1 . .
    C C18 1.1010(4) 0.9370(3) 0.2872(2) 0.0528(8) Uani d . 1 . .
    C C19 1.2569(4) 0.9755(3) 0.2883(3) 0.0788(12) Uani d . 1 . .
    H H19A 1.2437 1.0052 0.3468 0.118 Uiso calc R 1 . .
    H H19B 1.3040 1.0282 0.2200 0.118 Uiso calc R 1 . .
    H H19C 1.3212 0.9174 0.2989 0.118 Uiso calc R 1 . .
    C C20 1.0036(5) 1.0308(3) 0.2664(3) 0.0740(11) Uani d . 1 . .
    H H20A 0.9903 1.0621 0.3237 0.111 Uiso calc R 1 . .
    H H20B 0.9052 1.0079 0.2648 0.111 Uiso calc R 1 . .
    H H20C 1.0537 1.0818 0.1975 0.111 Uiso calc R 1 . .
    C C21 1.1214(5) 0.8895(3) 0.1935(3) 0.0781(12) Uani d . 1 . .
    H H21A 1.0231 0.8645 0.1937 0.117 Uiso calc R 1 . .
    H H21B 1.1866 0.8319 0.2033 0.117 Uiso calc R 1 . .
    H H21C 1.1670 0.9424 0.1250 0.117 Uiso calc R 1 . .
    C C22 0.9139(4) 0.6774(3) 0.7947(3) 0.0656(10) Uani d . 1 . .
    H H22A 0.8742 0.7459 0.7704 0.079 Uiso calc R 1 . .
    H H22B 1.0177 0.6796 0.7487 0.079 Uiso calc R 1 . .
    C C23 0.9158(3) 0.6541(2) 0.9110(2) 0.0471(7) Uani d . 1 . .
    C C24 1.0260(4) 0.7008(3) 0.9383(3) 0.0596(8) Uani d . 1 . .
    H H24A 1.1038 0.7462 0.8838 0.072 Uiso calc R 1 . .
    C C25 1.0206(4) 0.6803(3) 1.0458(3) 0.0723(11) Uani d . 1 . .
    H H25A 1.0943 0.7111 1.0655 0.087 Uiso calc R 1 . .
    C C26 0.9044(5) 0.6135(4) 1.1235(3) 0.0837(13) Uani d . 1 . .
    H H26A 0.8966 0.5987 1.1973 0.100 Uiso calc R 1 . .
    C C27 0.8007(5) 0.5690(3) 1.0911(3) 0.0770(12) Uani d . 1 . .
    H H27A 0.7226 0.5232 1.1446 0.092 Uiso calc R 1 . .
    C C28 0.4663(4) 0.6915(2) 0.8848(2) 0.0480(7) Uani d . 1 . .
    H H28A 0.5652 0.7207 0.8809 0.058 Uiso calc R 1 . .
    H H28B 0.3889 0.7142 0.9380 0.058 Uiso calc R 1 . .
    C C29 0.4367(3) 0.7360(2) 0.7741(2) 0.0403(6) Uani d . 1 . .
    C C30 0.4252(3) 0.6741(2) 0.7107(2) 0.0487(7) Uani d . 1 . .
    H H30A 0.4371 0.6022 0.7354 0.058 Uiso calc R 1 . .
    C C31 0.3960(4) 0.7178(3) 0.6106(3) 0.0654(10) Uani d . 1 . .
    H H31A 0.3850 0.6749 0.5697 0.078 Uiso calc R 1 . .
    C C32 0.3834(5) 0.8241(4) 0.5718(3) 0.0781(12) Uani d . 1 . .
    H H32A 0.3656 0.8536 0.5041 0.094 Uiso calc R 1 . .
    C C33 0.3972(5) 0.8868(3) 0.6333(3) 0.0729(11) Uani d . 1 . .
    H H33A 0.3891 0.9590 0.6069 0.087 Uiso calc R 1 . .
    C C34 0.4229(4) 0.8433(3) 0.7342(2) 0.0534(8) Uani d . 1 . .
    H H34A 0.4310 0.8864 0.7756 0.064 Uiso calc R 1 . .
loop_
    _atom_site_aniso_label
    _atom_site_aniso_U_11
    _atom_site_aniso_U_22
    _atom_site_aniso_U_33
    _atom_site_aniso_U_12
    _atom_site_aniso_U_13
    _atom_site_aniso_U_23
    Zn 0.0478(2) 0.0436(2) 0.02763(18) -0.01468(14) -0.00437(13) -0.00471(13)
    O1 0.0647(13) 0.0423(11) 0.0272(9) -0.0156(9) -0.0091(9) -0.0030(8)
    O2 0.0523(12) 0.0410(11) 0.0266(9) -0.0093(9) -0.0090(8) 0.0000(8)
    N1 0.0531(14) 0.0391(12) 0.0267(11) -0.0090(10) -0.0062(10) -0.0066(9)
    N2 0.0598(16) 0.0497(14) 0.0302(12) -0.0059(12) -0.0118(11) -0.0069(10)
    N3 0.0580(15) 0.0508(14) 0.0328(12) -0.0232(12) -0.0025(11) -0.0077(11)
    N4 0.0551(15) 0.0541(15) 0.0392(13) -0.0164(12) -0.0099(11) -0.0095(11)
    C1 0.0483(16) 0.0417(15) 0.0385(15) -0.0071(12) -0.0060(12) -0.0101(12)
    C2 0.108(3) 0.074(2) 0.0359(17) -0.049(2) -0.0090(18) -0.0065(16)
    C3 0.137(4) 0.088(3) 0.046(2) -0.065(3) -0.010(2) 0.001(2)
    C4 0.095(3) 0.078(3) 0.072(3) -0.050(2) -0.009(2) -0.013(2)
    C5 0.082(3) 0.073(2) 0.069(2) -0.027(2) -0.025(2) -0.019(2)
    C6 0.066(2) 0.0536(18) 0.0472(17) -0.0116(15) -0.0185(15) -0.0125(15)
    C7 0.0477(16) 0.0404(15) 0.0321(13) -0.0004(12) -0.0072(12) -0.0063(12)
    C8 0.0460(15) 0.0356(14) 0.0291(13) -0.0032(11) -0.0034(11) -0.0042(11)
    C9 0.0429(15) 0.0360(14) 0.0320(13) -0.0025(11) -0.0036(11) -0.0084(11)
    C10 0.081(2) 0.0513(18) 0.0347(15) -0.0091(16) -0.0180(15) 0.0010(14)
    C11 0.0387(14) 0.0379(14) 0.0339(14) -0.0030(11) -0.0021(11) -0.0042(11)
    C12 0.0433(15) 0.0399(15) 0.0323(13) -0.0091(12) -0.0024(11) -0.0050(11)
    C13 0.0492(17) 0.0459(17) 0.0440(16) 0.0024(13) 0.0039(13) -0.0022(14)
    C14 0.0409(16) 0.0532(18) 0.0461(17) 0.0005(13) 0.0096(13) -0.0025(14)
    C15 0.0422(15) 0.0438(16) 0.0377(15) -0.0102(12) -0.0051(12) -0.0016(12)
    C16 0.0544(18) 0.0388(16) 0.0455(17) -0.0009(13) -0.0050(14) -0.0018(13)
    C17 0.0427(16) 0.0471(17) 0.0430(16) -0.0017(13) 0.0042(13) -0.0088(13)
    C18 0.0507(17) 0.0523(18) 0.0417(16) -0.0163(14) -0.0078(13) 0.0017(14)
    C19 0.060(2) 0.083(3) 0.066(2) -0.034(2) -0.0106(18) 0.013(2)
    C20 0.077(3) 0.053(2) 0.067(2) -0.0181(18) -0.015(2) 0.0134(18)
    C21 0.094(3) 0.081(3) 0.0379(18) -0.019(2) -0.0038(18) 0.0005(18)
    C22 0.077(2) 0.063(2) 0.0444(17) -0.0382(18) -0.0040(16) -0.0076(16)
    C23 0.0465(16) 0.0455(16) 0.0438(16) -0.0097(13) -0.0053(13) -0.0118(13)
    C24 0.0512(19) 0.061(2) 0.063(2) -0.0147(15) -0.0099(16) -0.0178(17)
    C25 0.068(2) 0.086(3) 0.073(2) -0.013(2) -0.034(2) -0.026(2)
    C26 0.100(3) 0.102(3) 0.053(2) -0.030(3) -0.032(2) -0.018(2)
    C27 0.091(3) 0.091(3) 0.0382(18) -0.039(2) -0.0133(18) -0.0074(18)
    C28 0.0621(19) 0.0452(16) 0.0309(14) -0.0088(14) -0.0118(13) -0.0040(12)
    C29 0.0336(14) 0.0458(15) 0.0309(13) -0.0058(11) -0.0021(11) -0.0025(11)
    C30 0.0511(17) 0.0510(17) 0.0347(14) -0.0074(13) -0.0073(13) -0.0037(13)
    C31 0.073(2) 0.082(3) 0.0418(18) -0.0075(19) -0.0205(17) -0.0154(18)
    C32 0.088(3) 0.095(3) 0.045(2) 0.007(2) -0.032(2) 0.000(2)
    C33 0.088(3) 0.057(2) 0.055(2) 0.0158(19) -0.0182(19) 0.0073(17)
    C34 0.0531(18) 0.0544(19) 0.0442(17) 0.0009(14) -0.0103(14) -0.0062(14)
_geom_special_details
;
All e.s.d.'s (except the e.s.d. in the dihedral angle between two l.s. planes)
are estimated using the full covariance matrix. The cell e.s.d.'s are taken
into account individually in the estimation of e.s.d.'s in distances, angles
and torsion angles; correlations between e.s.d.'s in cell parameters are only
used when they are defined by crystal symmetry. An approximate (isotropic)
treatment of cell e.s.d.'s is used for estimating e.s.d.'s involving l.s.
planes.
;
loop_
    _geom_bond_atom_site_label_1
    _geom_bond_atom_site_label_2
    _geom_bond_site_symmetry_2
    _geom_bond_distance
    _geom_bond_publ_flag
    Zn O2 . 1.999(2) ?
    Zn O1 . 2.0137(19) ?
    Zn O2 2_667 2.0253(17) ?
    Zn N3 . 2.092(2) ?
    Zn N4 . 2.114(2) ?
    Zn Zn 2_667 2.9612(8) ?
    O1 C9 . 1.272(3) ?
    O2 C28 . 1.403(3) ?
    O2 Zn 2_667 2.0253(17) ?
    N1 C9 . 1.367(3) ?
    N1 N2 . 1.396(3) ?
    N1 C1 . 1.419(3) ?
    N2 C7 . 1.315(4) ?
    N3 C11 . 1.300(4) ?
    N3 C22 . 1.460(4) ?
    N4 C23 . 1.329(4) ?
    N4 C27 . 1.335(4) ?
    C1 C2 . 1.372(4) ?
    C1 C6 . 1.374(4) ?
    C2 C3 . 1.384(5) ?
    C2 H2B . 0.9300 ?
    C3 C4 . 1.355(5) ?
    C3 H3A . 0.9300 ?
    C4 C5 . 1.370(5) ?
    C4 H4A . 0.9300 ?
    C5 C6 . 1.378(5) ?
    C5 H5A . 0.9300 ?
    C6 H6A . 0.9300 ?
    C7 C8 . 1.423(4) ?
    C7 C10 . 1.495(4) ?
    C8 C9 . 1.418(4) ?
    C8 C11 . 1.422(4) ?
    C10 H10A . 0.9600 ?
    C10 H10B . 0.9600 ?
    C10 H10C . 0.9600 ?
    C11 C12 . 1.495(3) ?
    C12 C17 . 1.375(4) ?
    C12 C13 . 1.381(4) ?
    C13 C14 . 1.374(4) ?
    C13 H13A . 0.9300 ?
    C14 C15 . 1.386(4) ?
    C14 H14A . 0.9300 ?
    C15 C16 . 1.379(4) ?
    C15 C18 . 1.526(4) ?
    C16 C17 . 1.382(4) ?
    C16 H16A . 0.9300 ?
    C17 H17A . 0.9300 ?
    C18 C20 . 1.518(5) ?
    C18 C19 . 1.523(5) ?
    C18 C21 . 1.539(5) ?
    C19 H19A . 0.9600 ?
    C19 H19B . 0.9600 ?
    C19 H19C . 0.9600 ?
    C20 H20A . 0.9600 ?
    C20 H20B . 0.9600 ?
    C20 H20C . 0.9600 ?
    C21 H21A . 0.9600 ?
    C21 H21B . 0.9600 ?
    C21 H21C . 0.9600 ?
    C22 C23 . 1.498(4) ?
    C22 H22A . 0.9700 ?
    C22 H22B . 0.9700 ?
    C23 C24 . 1.377(4) ?
    C24 C25 . 1.368(5) ?
    C24 H24A . 0.9300 ?
    C25 C26 . 1.366(5) ?
    C25 H25A . 0.9300 ?
    C26 C27 . 1.356(5) ?
    C26 H26A . 0.9300 ?
    C27 H27A . 0.9300 ?
    C28 C29 . 1.516(4) ?
    C28 H28A . 0.9700 ?
    C28 H28B . 0.9700 ?
    C29 C30 . 1.378(4) ?
    C29 C34 . 1.385(4) ?
    C30 C31 . 1.386(4) ?
    C30 H30A . 0.9300 ?
    C31 C32 . 1.369(6) ?
    C31 H31A . 0.9300 ?
    C32 C33 . 1.370(6) ?
    C32 H32A . 0.9300 ?
    C33 C34 . 1.380(5) ?
    C33 H33A . 0.9300 ?
    C34 H34A . 0.9300 ?
loop_
    _geom_angle_atom_site_label_1
    _geom_angle_atom_site_label_2
    _geom_angle_atom_site_label_3
    _geom_angle_site_symmetry_1
    _geom_angle_site_symmetry_3
    _geom_angle
    _geom_angle_publ_flag
    O2 Zn O1 . . 105.69(8) ?
    O2 Zn O2 . 2_667 85.26(8) ?
    O1 Zn O2 . 2_667 92.46(7) ?
    O2 Zn N3 . . 103.26(9) ?
    O1 Zn N3 . . 87.87(9) ?
    O2 Zn N3 2_667 . 171.07(9) ?
    O2 Zn N4 . . 113.40(10) ?
    O1 Zn N4 . . 140.49(10) ?
    O2 Zn N4 2_667 . 96.22(8) ?
    N3 Zn N4 . . 78.03(9) ?
    O2 Zn Zn . 2_667 42.97(5) ?
    O1 Zn Zn . 2_667 102.23(6) ?
    O2 Zn Zn 2_667 2_667 42.29(6) ?
    N3 Zn Zn . 2_667 146.15(8) ?
    N4 Zn Zn . 2_667 110.01(7) ?
    C9 O1 Zn . . 116.06(17) ?
    C28 O2 Zn . . 120.26(18) ?
    C28 O2 Zn . 2_667 124.18(17) ?
    Zn O2 Zn . 2_667 94.74(8) ?
    C9 N1 N2 . . 111.9(2) ?
    C9 N1 C1 . . 129.6(2) ?
    N2 N1 C1 . . 118.4(2) ?
    C7 N2 N1 . . 105.2(2) ?
    C11 N3 C22 . . 119.5(2) ?
    C11 N3 Zn . . 124.61(19) ?
    C22 N3 Zn . . 114.56(19) ?
    C23 N4 C27 . . 117.6(3) ?
    C23 N4 Zn . . 116.6(2) ?
    C27 N4 Zn . . 125.7(2) ?
    C2 C1 C6 . . 119.6(3) ?
    C2 C1 N1 . . 121.6(3) ?
    C6 C1 N1 . . 118.8(3) ?
    C1 C2 C3 . . 119.2(3) ?
    C1 C2 H2B . . 120.4 ?
    C3 C2 H2B . . 120.4 ?
    C4 C3 C2 . . 121.6(4) ?
    C4 C3 H3A . . 119.2 ?
    C2 C3 H3A . . 119.2 ?
    C3 C4 C5 . . 118.9(3) ?
    C3 C4 H4A . . 120.5 ?
    C5 C4 H4A . . 120.5 ?
    C4 C5 C6 . . 120.5(3) ?
    C4 C5 H5A . . 119.7 ?
    C6 C5 H5A . . 119.7 ?
    C1 C6 C5 . . 120.2(3) ?
    C1 C6 H6A . . 119.9 ?
    C5 C6 H6A . . 119.9 ?
    N2 C7 C8 . . 112.4(2) ?
    N2 C7 C10 . . 117.1(3) ?
    C8 C7 C10 . . 130.5(3) ?
    C7 C8 C9 . . 104.7(2) ?
    C7 C8 C11 . . 131.0(2) ?
    C9 C8 C11 . . 124.2(2) ?
    O1 C9 N1 . . 123.1(2) ?
    O1 C9 C8 . . 131.0(3) ?
    N1 C9 C8 . . 105.8(2) ?
    C7 C10 H10A . . 109.5 ?
    C7 C10 H10B . . 109.5 ?
    H10A C10 H10B . . 109.5 ?
    C7 C10 H10C . . 109.5 ?
    H10A C10 H10C . . 109.5 ?
    H10B C10 H10C . . 109.5 ?
    N3 C11 C8 . . 119.8(2) ?
    N3 C11 C12 . . 121.1(3) ?
    C8 C11 C12 . . 119.0(2) ?
    C17 C12 C13 . . 117.7(3) ?
    C17 C12 C11 . . 120.3(3) ?
    C13 C12 C11 . . 122.0(3) ?
    C14 C13 C12 . . 120.7(3) ?
    C14 C13 H13A . . 119.7 ?
    C12 C13 H13A . . 119.7 ?
    C13 C14 C15 . . 122.2(3) ?
    C13 C14 H14A . . 118.9 ?
    C15 C14 H14A . . 118.9 ?
    C16 C15 C14 . . 116.6(3) ?
    C16 C15 C18 . . 123.5(3) ?
    C14 C15 C18 . . 119.9(3) ?
    C15 C16 C17 . . 121.4(3) ?
    C15 C16 H16A . . 119.3 ?
    C17 C16 H16A . . 119.3 ?
    C12 C17 C16 . . 121.3(3) ?
    C12 C17 H17A . . 119.3 ?
    C16 C17 H17A . . 119.3 ?
    C15 C18 C20 . . 112.5(3) ?
    C15 C18 C19 . . 109.5(3) ?
    C20 C18 C19 . . 108.5(3) ?
    C15 C18 C21 . . 108.6(3) ?
    C20 C18 C21 . . 108.1(3) ?
    C19 C18 C21 . . 109.7(3) ?
    C18 C19 H19A . . 109.5 ?
    C18 C19 H19B . . 109.5 ?
    H19A C19 H19B . . 109.5 ?
    C18 C19 H19C . . 109.5 ?
    H19A C19 H19C . . 109.5 ?
    H19B C19 H19C . . 109.5 ?
    C18 C20 H20A . . 109.5 ?
    C18 C20 H20B . . 109.5 ?
    H20A C20 H20B . . 109.5 ?
    C18 C20 H20C . . 109.5 ?
    H20A C20 H20C . . 109.5 ?
    H20B C20 H20C . . 109.5 ?
    C18 C21 H21A . . 109.5 ?
    C18 C21 H21B . . 109.5 ?
    H21A C21 H21B . . 109.5 ?
    C18 C21 H21C . . 109.5 ?
    H21A C21 H21C . . 109.5 ?
    H21B C21 H21C . . 109.5 ?
    N3 C22 C23 . . 110.6(2) ?
    N3 C22 H22A . . 109.5 ?
    C23 C22 H22A . . 109.5 ?
    N3 C22 H22B . . 109.5 ?
    C23 C22 H22B . . 109.5 ?
    H22A C22 H22B . . 108.1 ?
    N4 C23 C24 . . 121.7(3) ?
    N4 C23 C22 . . 116.7(3) ?
    C24 C23 C22 . . 121.5(3) ?
    C23 C24 C25 . . 119.7(3) ?
    C23 C24 H24A . . 120.1 ?
    C25 C24 H24A . . 120.1 ?
    C26 C25 C24 . . 118.5(3) ?
    C26 C25 H25A . . 120.8 ?
    C24 C25 H25A . . 120.8 ?
    C27 C26 C25 . . 118.9(3) ?
    C27 C26 H26A . . 120.6 ?
    C25 C26 H26A . . 120.6 ?
    N4 C27 C26 . . 123.6(3) ?
    N4 C27 H27A . . 118.2 ?
    C26 C27 H27A . . 118.2 ?
    O2 C28 C29 . . 114.0(2) ?
    O2 C28 H28A . . 108.7 ?
    C29 C28 H28A . . 108.7 ?
    O2 C28 H28B . . 108.7 ?
    C29 C28 H28B . . 108.7 ?
    H28A C28 H28B . . 107.6 ?
    C30 C29 C34 . . 118.5(3) ?
    C30 C29 C28 . . 122.6(3) ?
    C34 C29 C28 . . 118.8(3) ?
    C29 C30 C31 . . 120.7(3) ?
    C29 C30 H30A . . 119.7 ?
    C31 C30 H30A . . 119.7 ?
    C32 C31 C30 . . 120.2(4) ?
    C32 C31 H31A . . 119.9 ?
    C30 C31 H31A . . 119.9 ?
    C31 C32 C33 . . 119.7(3) ?
    C31 C32 H32A . . 120.2 ?
    C33 C32 H32A . . 120.2 ?
    C32 C33 C34 . . 120.4(3) ?
    C32 C33 H33A . . 119.8 ?
    C34 C33 H33A . . 119.8 ?
    C33 C34 C29 . . 120.5(3) ?
    C33 C34 H34A . . 119.8 ?
    C29 C34 H34A . . 119.8 ?
