# Supplementary material for: Bis(μ-phenyl­methano­lato)bis­({4-[(E)-(4-tert-butyl­phen­yl)(2-pyrid­ylmethyl­imino)meth­yl]-3-methyl-1-phenyl-1H-pyrazol-5-olato}zinc(II))
Source: Acta Crystallogr Sect E Struct Rep Online. 2009 Jul 4;65(Pt 8):m864–5. doi: 10.1107/S1600536809024544 (PMC2977319; doi:10.1107/S1600536809024544)
Supplement: Supplementary file 2 [file e-65-0m864-Isup2.hkl]

# 
# h,k,l, Fc-squared, Fo-squared, sigma(Fo-squared) and status flag 
# 
data_I
_shelx_title ' mw01m.ins in P-1' 
_shelx_refln_list_code          4 
_shelx_F_calc_maximum      209.37 
_exptl_crystal_F_000       624.00 
_reflns_d_resolution_high  0.8079 
 
loop_ 
 _symmetry_equiv_pos_as_xyz 
 'x, y, z' 
 '-x, -y, -z' 
 
_cell_length_a     9.0873 
_cell_length_b    13.3630 
_cell_length_c    13.3970 
_cell_angle_alpha  72.206 
_cell_angle_beta   74.018 
_cell_angle_gamma  88.664 
 
_shelx_F_squared_multiplier     1.000 
 
loop_ 
 _refln_index_h 
 _refln_index_k 
 _refln_index_l 
 _refln_F_squared_calc 
 _refln_F_squared_meas 
 _refln_F_squared_sigma 
 _refln_observed_status 
   1   0   0     2680.94     3435.74     26.55 o 
   2   0   0      612.71      730.93     33.75 o 
   3   0   0     2644.48     2800.31     18.24 o 
   4   0   0     2117.36     2255.86     67.86 o 
   5   0   0        5.23       -0.56      3.67 o 
   6   0   0      342.83      337.90     15.78 o 
   7   0   0      119.72      123.77      8.54 o 
   8   0   0       30.39       21.42      8.21 o 
   9   0   0      185.54      225.60     15.85 o 
  10   0   0        1.11       -5.98      8.95 o 
 -10   1   0        0.72        3.09      6.61 o 
  -9   1   0      146.56      164.24     12.75 o 
  -8   1   0        1.27        0.42      5.56 o 
  -7   1   0      390.91      365.50     11.31 o 
  -6   1   0     1232.82     1092.76     29.67 o 
  -5   1   0      130.31      170.86     12.63 o 
  -4   1   0      426.88      395.73     25.76 o 
  -3   1   0     6129.78     7860.68    267.89 o 
  -2   1   0    13193.94    15302.31     66.15 o 
  -1   1   0     3511.07     4867.64     37.78 o 
   1   1   0     1273.89     1559.46     13.59 o 
   2   1   0      566.74      783.12     10.99 o 
   3   1   0      618.95      699.71     12.88 o 
   4   1   0      211.74      222.36      6.89 o 
   5   1   0      586.25      563.72     10.51 o 
   6   1   0      467.32      435.51     14.87 o 
   7   1   0      386.59      343.71     14.79 o 
   8   1   0      390.78      369.44     16.08 o 
   9   1   0        4.02       -6.32      7.31 o 
  10   1   0      151.12      174.16     16.04 o 
 -10   2   0       14.84       12.97      7.71 o 
  -9   2   0      160.30      178.32     10.77 o 
  -8   2   0        1.38        4.11      5.30 o 
  -7   2   0       43.95       45.27      6.48 o 
  -6   2   0      593.67      538.25     32.45 o 
  -5   2   0      148.25      168.35      7.44 o 
  -4   2   0        8.02       13.06      4.06 o 
  -3   2   0     6874.86     7054.79     54.52 o 
  -2   2   0    43837.88    44432.28    208.29 o 
  -1   2   0     1065.97     1015.35      9.75 o 
   0   2   0      517.53      487.87      5.83 o 
   1   2   0      142.50      151.42      4.48 o 
   2   2   0      436.24      430.92     12.12 o 
   3   2   0     2354.89     2361.25     14.99 o 
   4   2   0      304.32      293.11      5.75 o 
   5   2   0      214.42      206.03      5.41 o 
   6   2   0     1151.13     1064.49     21.56 o 
   7   2   0      548.47      518.61     16.98 o 
   8   2   0        7.15        6.22      6.90 o 
   9   2   0        2.69       -3.61      7.84 o 
  10   2   0      116.96       95.26     12.49 o 
 -10   3   0       38.15       34.09      7.29 o 
  -9   3   0       85.48       83.85      8.40 o 
  -8   3   0        3.51        6.07      5.31 o 
  -7   3   0      147.11      179.39     12.56 o 
  -6   3   0      274.65      266.25      9.67 o 
  -5   3   0       88.11       85.96      5.90 o 
  -4   3   0      880.20      825.33     35.23 o 
  -3   3   0     4466.89     4561.36     27.11 o 
  -2   3   0    10689.34    13175.85    731.61 o 
  -1   3   0    10340.95     9978.51    101.90 o 
   0   3   0      289.27      237.60      6.56 o 
   1   3   0     1227.86     1227.13     36.54 o 
   2   3   0      907.39      906.10      8.63 o 
   3   3   0      237.45      206.25     13.23 o 
   4   3   0      673.28      686.39      8.81 o 
   5   3   0      235.97      236.07     20.19 o 
   6   3   0     1582.91     1529.23     18.56 o 
   7   3   0       33.97       29.80      7.66 o 
   8   3   0        8.00        7.52      8.09 o 
   9   3   0       14.63       20.68     10.27 o 
  10   3   0       66.81       59.57     11.64 o 
 -10   4   0       36.85       37.76      7.69 o 
  -9   4   0       30.99       40.46     11.85 o 
  -8   4   0       20.49       20.72      5.83 o 
  -7   4   0      141.77      151.02      8.82 o 
  -6   4   0       84.26       96.34      7.27 o 
  -5   4   0      606.65      581.69     21.71 o 
  -4   4   0      911.25      843.55     28.89 o 
  -3   4   0      953.44      936.37     41.37 o 
  -2   4   0     1035.60      968.53     11.00 o 
  -1   4   0     4940.47     4627.18    138.72 o 
   0   4   0       36.04       47.13      3.33 o 
   1   4   0       48.64       57.54      3.63 o 
   2   4   0        2.77        3.26      2.06 o 
   3   4   0      162.18      132.15      6.99 o 
   4   4   0        9.37        6.56      2.75 o 
   5   4   0      216.76      231.86      6.61 o 
   6   4   0      679.36      612.74     22.81 o 
   7   4   0       13.78       13.29      6.86 o 
   8   4   0       26.00       16.14      8.32 o 
   9   4   0       94.92       82.57     10.74 o 
  10   4   0       48.21       37.41     10.02 o 
 -10   5   0       26.26       34.70      7.21 o 
  -9   5   0       19.65       25.71      6.43 o 
  -8   5   0       36.38       32.55      6.52 o 
  -7   5   0      149.61      166.92      8.90 o 
  -6   5   0       25.33       28.11      5.18 o 
  -5   5   0      502.23      466.62      9.86 o 
  -4   5   0        2.89        4.72      2.36 o 
  -3   5   0     3813.40     3331.35    283.76 o 
  -2   5   0     1956.29     1885.79     85.65 o 
  -1   5   0      547.99      475.07     23.73 o 
   0   5   0     1281.46     1155.64      9.97 o 
   1   5   0       52.25       63.98      4.67 o 
   2   5   0      256.39      272.83     10.83 o 
   3   5   0     2147.43     2243.89     17.26 o 
   4   5   0     1036.99     1107.96     85.44 o 
   5   5   0      610.18      558.77      9.83 o 
   6   5   0      502.25      501.54     10.12 o 
   7   5   0      106.67       96.64     10.92 o 
   8   5   0      156.96      127.83     12.26 o 
   9   5   0      187.00      182.47     14.97 o 
 -10   6   0       17.86       21.48     12.16 o 
  -9   6   0       11.40       11.56      6.68 o 
  -8   6   0       93.90      107.51      8.80 o 
  -7   6   0       48.71       41.42      6.56 o 
  -6   6   0       55.43       65.60      6.47 o 
  -5   6   0       62.37       54.62      5.32 o 
  -4   6   0      755.67      709.06     27.00 o 
  -3   6   0     4123.60     3615.10     50.33 o 
  -2   6   0      435.08      358.39      6.05 o 
  -1   6   0      114.44       86.07      4.10 o 
   0   6   0       96.59       71.38      5.25 o 
   1   6   0      678.85      804.22     58.49 o 
   2   6   0      364.98      409.19      7.66 o 
   3   6   0     2610.12     2858.50     20.96 o 
   4   6   0      276.01      299.92      7.89 o 
   5   6   0      885.55      917.36     13.32 o 
   6   6   0       27.12       24.39      4.38 o 
   7   6   0      195.05      168.08     12.12 o 
   8   6   0       46.32       54.83     10.08 o 
   9   6   0       74.13       70.17     11.46 o 
  -9   7   0        3.07        1.50     12.81 o 
  -8   7   0       24.16       23.29     10.12 o 
  -7   7   0        4.83       10.22      5.57 o 
  -6   7   0      113.52      132.78      8.39 o 
  -5   7   0        1.04       -2.67      4.57 o 
  -4   7   0     1066.15      966.10     11.07 o 
  -3   7   0      258.17      172.14      5.88 o 
  -2   7   0        4.42       13.48      3.81 o 
  -1   7   0      248.31      194.60      5.47 o 
   0   7   0        7.65        9.74      2.31 o 
   1   7   0        7.69       14.13      4.61 o 
   2   7   0     1417.74     1428.88     14.17 o 
   3   7   0     1365.67     1402.81     45.11 o 
   4   7   0       15.42        6.78      3.84 o 
   5   7   0     1245.44     1182.26     60.92 o 
   6   7   0       11.05        9.62      4.01 o 
   7   7   0      139.26      156.56     12.34 o 
   8   7   0      332.83      302.40     15.67 o 
   9   7   0       52.19       44.73      9.77 o 
  -9   8   0        0.18        7.35     11.46 o 
  -8   8   0        3.38       -1.85      9.57 o 
  -7   8   0       56.25       74.83     12.71 o 
  -6   8   0       53.29       42.98      7.78 o 
  -5   8   0       28.56       17.32      5.89 o 
  -4   8   0      747.93      575.74     54.84 o 
  -3   8   0       72.17       58.67      5.20 o 
  -2   8   0      257.33      241.32      6.50 o 
  -1   8   0     1846.55     1712.46     14.58 o 
   0   8   0      734.63      694.18     22.26 o 
   1   8   0       11.34        7.92      3.08 o 
   2   8   0     3182.28     3136.81     32.91 o 
   3   8   0     1500.05     1524.43     16.54 o 
   4   8   0       21.98       22.74      4.61 o 
   5   8   0       52.62       53.80      7.82 o 
   6   8   0       89.76      101.18      7.52 o 
   7   8   0        0.34       -4.21      6.96 o 
   8   8   0       60.53       60.78     10.60 o 
  -9   9   0        7.30        9.82     11.34 o 
  -8   9   0       19.31       15.18     11.42 o 
  -7   9   0       77.06       96.97     13.61 o 
  -6   9   0      123.51      136.00     13.74 o 
  -5   9   0        7.93        5.59      7.66 o 
  -4   9   0      457.29      378.69     72.08 o 
  -3   9   0       92.40       83.05      7.51 o 
  -2   9   0      122.77      139.33      9.92 o 
  -1   9   0      675.27      658.35     10.14 o 
   0   9   0      532.89      507.51      9.12 o 
   1   9   0       70.61       71.09      5.69 o 
   2   9   0     1750.73     1774.51     18.25 o 
   3   9   0     1277.13     1291.88     30.54 o 
   4   9   0       43.98       39.04      6.66 o 
   5   9   0      197.17      183.97      8.22 o 
   6   9   0      338.41      338.05     10.69 o 
   7   9   0        0.54       -1.15      7.70 o 
   8   9   0      113.48      106.23     12.75 o 
  -8  10   0        0.80       -4.85     10.12 o 
  -7  10   0       81.87       97.32     13.49 o 
  -6  10   0      124.79      107.95     12.81 o 
  -5  10   0        6.45        0.53      7.74 o 
  -4  10   0      256.60      241.26     38.32 o 
  -3  10   0      172.23      179.29     11.09 o 
  -2  10   0        0.16        2.32      5.15 o 
  -1  10   0      279.00      314.60     13.18 o 
   0  10   0      781.31      801.27     18.91 o 
   1  10   0       75.84       76.32      5.45 o 
   2  10   0     1214.97     1141.04     26.25 o 
   3  10   0      102.74      112.86      9.25 o 
   4  10   0       82.86       71.80      7.43 o 
   5  10   0       79.47       76.84     10.01 o 
   6  10   0      373.66      375.72     13.66 o 
   7  10   0        0.07       -0.65      5.01 o 
  -8  11   0        0.08       18.69     12.55 o 
  -7  11   0       33.16       41.15     12.20 o 
  -6  11   0       65.65       59.33     10.45 o 
  -5  11   0        4.19       -2.44      8.77 o 
  -4  11   0       76.74       60.22     16.76 o 
  -3  11   0       29.42       36.76      7.50 o 
  -2  11   0        9.77       16.35      6.43 o 
  -1  11   0       98.56      109.70     10.55 o 
   0  11   0     1746.99     1847.16     30.00 o 
   1  11   0      133.52      137.83     11.54 o 
   2  11   0      245.55      245.76     13.47 o 
   3  11   0      312.66      311.98     20.87 o 
   4  11   0       14.98       25.03      5.34 o 
   5  11   0      107.61      117.14      8.62 o 
   6  11   0      163.52      165.60      9.38 o 
   7  11   0        1.30        0.27      5.25 o 
  -7  12   0        7.25        3.72     10.23 o 
  -6  12   0       13.68       -1.17      8.95 o 
  -5  12   0       22.17        1.60      8.38 o 
  -4  12   0        1.96        2.15      5.98 o 
  -3  12   0       39.76       52.96      8.56 o 
  -2  12   0        2.52        1.54      6.14 o 
  -1  12   0      459.72      539.41     18.32 o 
   0  12   0      470.99      458.30     17.02 o 
   1  12   0       73.08       61.07      8.95 o 
   2  12   0      280.60      303.32     15.79 o 
   3  12   0      107.29      114.93     12.49 o 
   4  12   0       26.84        9.10      7.72 o 
   5  12   0      264.37      284.41     15.63 o 
   6  12   0       27.34       20.10      5.80 o 
  -6  13   0        1.49       10.39     10.76 o 
  -5  13   0        5.25       10.51     10.31 o 
  -3  13   0       85.95      103.50     11.52 o 
  -2  13   0        8.94        3.57      7.45 o 
  -1  13   0      306.80      299.46     15.50 o 
   0  13   0      101.85       92.84     10.76 o 
   1  13   0        6.61        7.13      7.60 o 
   2  13   0      103.57      111.09     12.53 o 
   3  13   0       35.69       47.95      9.80 o 
   4  13   0       22.10       10.37      7.93 o 
   5  13   0       79.68       72.41     10.60 o 
  -5  14   0        0.69        5.83     13.27 o 
  -3  14   0       34.80       31.50      8.73 o 
  -2  14   0        5.09        5.07      8.42 o 
  -1  14   0      188.29      241.55     15.98 o 
   0  14   0       66.74       69.98     10.97 o 
   1  14   0        5.14        5.01      7.68 o 
   2  14   0       65.69       70.09     10.64 o 
   3  14   0       17.82       16.41      9.20 o 
   4  14   0       12.99       10.41      8.50 o 
  -3  15   0       34.12       38.24     10.08 o 
  -2  15   0        0.27        0.82      9.53 o 
  -1  15   0      146.04      175.74     15.59 o 
   0  15   0       17.84       20.66     10.10 o 
   1  15   0       29.25       26.78      9.41 o 
   2  15   0       40.74       41.17     11.07 o 
  -1 -15   1       23.38       25.07      9.92 o 
   0 -15   1        0.44        0.94      8.58 o 
   1 -15   1       35.95       47.03     11.15 o 
   2 -15   1      135.58      160.99     15.36 o 
   3 -15   1        0.18       -8.56      8.56 o 
  -3 -14   1       28.84       25.59      9.80 o 
  -2 -14   1       38.18       43.23     10.39 o 
  -1 -14   1       54.46       45.34     10.19 o 
   0 -14   1        6.86       10.29      9.28 o 
   1 -14   1       72.11       73.58     11.19 o 
   2 -14   1      193.51      214.14     14.79 o 
   3 -14   1        4.15        4.68      8.30 o 
   5 -14   1        6.62       14.13     12.26 o 
  -4 -13   1       46.70       47.97      9.98 o 
  -3 -13   1        4.47        5.32      8.32 o 
  -2 -13   1      102.24      128.38     13.02 o 
  -1 -13   1      260.60      305.07     17.21 o 
   0 -13   1       21.98       20.27      9.28 o 
   1 -13   1       68.83       91.44     11.34 o 
   2 -13   1       68.87       70.89      9.73 o 
   3 -13   1        3.01        0.39      7.31 o 
   4 -13   1       77.94       88.38     10.86 o 
   5 -13   1        4.93       -3.02     12.46 o 
   6 -13   1        1.01       -7.04      7.04 o 
  -5 -12   1      147.17      184.90     14.46 o 
  -4 -12   1       76.33       63.93      9.53 o 
  -3 -12   1       31.43       28.77      7.68 o 
  -2 -12   1       40.96       45.79      8.89 o 
  -1 -12   1       83.34       91.85     11.27 o 
   0 -12   1        0.35        5.52      6.76 o 
   1 -12   1      129.60      132.94     13.08 o 
   2 -12   1      119.92      134.20     11.73 o 
   3 -12   1       41.67       44.29      8.38 o 
   4 -12   1      276.94      295.99     14.50 o 
   5 -12   1       47.31       26.67     13.70 o 
   6 -12   1        6.72       13.18     10.23 o 
   7 -12   1       27.76       45.94     12.79 o 
  -6 -11   1       18.91       17.21      8.62 o 
  -5 -11   1      209.46      214.63      9.55 o 
  -4 -11   1       79.49       73.33      9.30 o 
  -3 -11   1        7.09        6.12      6.30 o 
  -2 -11   1      130.66      144.05     11.79 o 
  -1 -11   1        0.76       -1.52      5.96 o 
   0 -11   1        6.65        2.12      6.26 o 
   1 -11   1     1006.84      963.31     21.34 o 
   2 -11   1      152.79      179.45     12.63 o 
   3 -11   1       34.01       27.99      6.92 o 
   4 -11   1       73.74       94.23     10.92 o 
   5 -11   1      130.71       48.57     12.07 o 
   6 -11   1        0.03        9.55      9.86 o 
   7 -11   1       25.47       29.86     11.21 o 
   8 -11   1        2.21       -8.60     10.86 o 
  -7 -10   1       15.25       16.10      7.89 o 
  -6 -10   1       71.70       69.16      6.71 o 
  -5 -10   1      532.67      520.28     12.00 o 
  -4 -10   1       16.34       11.36      4.55 o 
  -3 -10   1        9.41        9.28      4.17 o 
  -2 -10   1       41.89       39.14      7.45 o 
  -1 -10   1      722.09      704.99     18.91 o 
   0 -10   1      329.89      328.33     13.64 o 
   1 -10   1      494.30      525.16     15.83 o 
   2 -10   1      564.43      631.14     18.03 o 
   3 -10   1        5.30        5.30      5.61 o 
   4 -10   1       20.50       22.96     16.37 o 
   5 -10   1       96.56       48.32      9.86 o 
   6 -10   1       83.54       57.66     10.53 o 
   7 -10   1       74.71       74.44     13.53 o 
   8 -10   1       33.06       35.07     12.71 o 
  -8  -9   1       95.27       93.99     11.87 o 
  -7  -9   1       35.43       32.24      8.30 o 
  -6  -9   1       81.57       93.83      7.33 o 
  -5  -9   1       85.80       86.57      7.06 o 
  -4  -9   1       10.70       15.82      5.48 o 
  -3  -9   1       25.58       20.52      4.62 o 
  -2  -9   1      794.33      751.55     12.28 o 
  -1  -9   1      411.10      382.37      8.75 o 
   0  -9   1      411.99      397.41     13.64 o 
   1  -9   1      828.86      773.10     17.25 o 
   2  -9   1      374.98      359.44     13.25 o 
   3  -9   1       23.84       18.65      5.17 o 
   4  -9   1      223.18      224.48     10.58 o 
   5  -9   1       43.11       45.07     10.19 o 
   6  -9   1       30.05       32.88      9.71 o 
   7  -9   1      127.14      135.45     14.70 o 
   8  -9   1       16.07        5.11     10.97 o 
   9  -9   1        1.12        3.72     11.03 o 
  -8  -8   1      163.11      151.24     13.70 o 
  -7  -8   1      119.43      103.46     11.38 o 
  -6  -8   1       24.48       27.20      4.96 o 
  -5  -8   1        4.04        6.92      3.98 o 
  -4  -8   1        0.80       -2.00      3.73 o 
  -3  -8   1       87.73       91.90      6.50 o 
  -2  -8   1      776.31      792.65     29.86 o 
  -1  -8   1       87.37       73.23     15.29 o 
   0  -8   1      142.51      146.95      5.84 o 
   1  -8   1      922.94      827.56     31.20 o 
   2  -8   1      388.88      373.24     11.81 o 
   3  -8   1       13.29       11.80      2.99 o 
   4  -8   1      608.27      599.68     12.43 o 
   5  -8   1      132.67      106.72     10.92 o 
   6  -8   1       39.75       42.22     10.19 o 
   7  -8   1       40.38       37.02     10.84 o 
   8  -8   1        7.06        8.56     10.29 o 
   9  -8   1        0.30       10.27     10.90 o 
  -8  -7   1       82.66       78.14     10.86 o 
  -7  -7   1        0.26       -5.09      6.43 o 
  -6  -7   1       97.32       87.43      6.71 o 
  -5  -7   1      158.40      161.44      7.66 o 
  -4  -7   1       30.58       21.83      4.37 o 
  -3  -7   1      574.36      574.69     13.68 o 
  -2  -7   1     2365.66     2303.04     22.27 o 
  -1  -7   1      639.12      621.70     32.22 o 
   0  -7   1      152.16      174.95     10.87 o 
   1  -7   1      686.82      607.34     16.53 o 
   2  -7   1      115.82      140.49      4.99 o 
   3  -7   1        3.68        2.29      2.35 o 
   4  -7   1      463.57      389.95      7.05 o 
   5  -7   1       91.51       80.87      5.91 o 
   6  -7   1       18.92       24.35      8.75 o 
   7  -7   1      115.78      169.45     14.95 o 
   8  -7   1       17.80       23.55     10.49 o 
   9  -7   1        0.97       -9.38      9.47 o 
  10  -7   1       13.41       15.71     11.87 o 
  -9  -6   1       34.55       24.87     10.45 o 
  -8  -6   1        8.88        7.84      8.40 o 
  -7  -6   1       12.85        2.85      6.76 o 
  -6  -6   1      840.49      832.26     12.99 o 
  -5  -6   1       78.85       80.44      6.81 o 
  -4  -6   1       18.61       12.76      3.88 o 
  -3  -6   1      257.87      262.99      7.28 o 
  -2  -6   1     2904.06     2996.52     67.25 o 
  -1  -6   1     1026.79     1036.66     16.40 o 
   0  -6   1      108.97      147.95      4.88 o 
   1  -6   1        7.56       16.08      2.27 o 
   2  -6   1      417.23      346.65      9.55 o 
   3  -6   1      667.03      533.54     51.01 o 
   4  -6   1      391.91      369.80      6.53 o 
   5  -6   1        6.21        1.79      3.75 o 
   6  -6   1      221.14      215.83      8.79 o 
   7  -6   1      356.17      375.79     24.94 o 
   8  -6   1        3.76        3.88      9.28 o 
   9  -6   1        2.00       -1.75     10.43 o 
  10  -6   1        7.72        2.61     10.08 o 
  -9  -5   1       52.11       56.25     11.62 o 
  -8  -5   1      271.83      281.14     16.24 o 
  -7  -5   1      218.71      213.71     13.22 o 
  -6  -5   1       11.16        6.22      3.75 o 
  -5  -5   1      625.81      608.43     10.72 o 
  -4  -5   1       81.00       78.35      5.74 o 
  -3  -5   1      544.03      538.02      8.99 o 
  -2  -5   1       38.95       70.83      4.54 o 
  -1  -5   1      385.95      425.46      8.17 o 
   0  -5   1     1179.65     1048.58     36.52 o 
   1  -5   1      378.18      341.45      5.28 o 
   2  -5   1      392.49      392.15     27.77 o 
   3  -5   1      303.68      229.38      7.99 o 
   4  -5   1     1737.14     1748.45     27.39 o 
   5  -5   1       35.14       33.85      4.46 o 
   6  -5   1      304.31      274.51      8.84 o 
   7  -5   1       39.03       50.81      6.28 o 
   8  -5   1      163.18      163.41     19.41 o 
   9  -5   1        3.35        6.81      5.82 o 
  10  -5   1       22.96       17.91     11.64 o 
  -9  -4   1      295.76      283.24     17.21 o 
  -8  -4   1       60.76       44.52      8.91 o 
  -7  -4   1       40.84       40.19      8.67 o 
  -6  -4   1      391.77      391.21     14.52 o 
  -5  -4   1      210.44      196.24      6.90 o 
  -4  -4   1       31.51       33.42      3.64 o 
  -3  -4   1     1509.03     1513.37     13.48 o 
  -2  -4   1       89.80      168.66     12.46 o 
  -1  -4   1        0.26        1.30      1.88 o 
   0  -4   1     1314.51     1268.34      9.81 o 
   1  -4   1     1982.88     1770.01     33.32 o 
   2  -4   1     2306.57     2092.63     17.10 o 
   3  -4   1     3525.65     3707.66     38.74 o 
   4  -4   1     1745.24     1694.63     43.08 o 
   5  -4   1      388.13      374.18      8.84 o 
   6  -4   1       59.38       50.90      5.37 o 
   7  -4   1       54.38       56.36      6.50 o 
   8  -4   1       76.74       64.27      6.90 o 
   9  -4   1       28.82       21.80      8.21 o 
  10  -4   1       61.81       48.80      7.47 o 
 -10  -3   1       16.05       15.22      9.73 o 
  -9  -3   1      231.69      222.48     14.99 o 
  -8  -3   1        1.09        2.16      7.86 o 
  -7  -3   1       12.14       11.23      7.39 o 
  -6  -3   1      564.00      564.12     17.41 o 
  -5  -3   1      687.28      601.58      9.16 o 
  -4  -3   1     1467.22     1691.72     39.22 o 
  -3  -3   1     2373.85     2563.99     27.58 o 
  -2  -3   1     2714.21     2938.02    131.93 o 
  -1  -3   1      293.55      312.03      7.47 o 
   0  -3   1     1373.77     1299.41     35.16 o 
   1  -3   1     2712.14     2852.32    140.74 o 
   2  -3   1      815.53      694.15     19.94 o 
   3  -3   1     4194.53     4231.09     33.94 o 
   4  -3   1     3104.20     3036.20     92.38 o 
   5  -3   1       18.95       23.40      5.13 o 
   6  -3   1        3.96        4.54      4.43 o 
   7  -3   1      579.84      604.85     36.06 o 
   8  -3   1        0.28       -3.89      5.09 o 
   9  -3   1       68.69       70.99      7.70 o 
  10  -3   1       86.14       83.67      9.09 o 
 -10  -2   1        3.27        4.35      9.51 o 
  -9  -2   1       33.72       26.96      8.83 o 
  -8  -2   1       39.65       35.71      8.52 o 
  -7  -2   1      164.25      198.18     13.80 o 
  -6  -2   1      571.57      547.32     17.64 o 
  -5  -2   1        7.77        4.28      2.78 o 
  -4  -2   1     2183.04     2300.37     44.52 o 
  -3  -2   1     3376.36     3657.28     20.81 o 
  -2  -2   1     1739.37     1952.12     13.08 o 
  -1  -2   1       19.98       38.14      3.07 o 
   0  -2   1      201.81      179.02      3.49 o 
   2  -2   1       36.62       33.66      2.94 o 
   3  -2   1     1267.40     1133.12    143.48 o 
   4  -2   1     1660.49     1513.95     57.52 o 
   5  -2   1      455.67      444.96      9.02 o 
   6  -2   1      206.13      217.59      8.10 o 
   7  -2   1      299.23      291.34     18.07 o 
   8  -2   1       14.47       12.94      5.35 o 
   9  -2   1      115.92      168.81     10.22 o 
  10  -2   1       41.30       35.44      7.69 o 
 -10  -1   1       15.83       20.45     10.41 o 
  -9  -1   1       50.15       70.50     11.36 o 
  -8  -1   1        2.66        7.82      6.86 o 
  -7  -1   1      410.95      391.31     15.96 o 
  -6  -1   1     3109.86     3519.98     41.48 o 
  -5  -1   1     2313.96     2310.10     28.79 o 
  -4  -1   1        0.25       -2.09      3.68 o 
  -3  -1   1     3317.47     3531.66     31.11 o 
  -2  -1   1     8017.20     8956.93     57.68 o 
  -1  -1   1     3944.29     5007.30     35.14 o 
   0  -1   1     6582.87     6821.79     67.19 o 
   2  -1   1     8002.63     8034.39    164.61 o 
   3  -1   1       64.79       54.00      4.95 o 
   4  -1   1     1518.04     1500.25     61.85 o 
   5  -1   1      147.02      142.89      6.89 o 
   6  -1   1      149.96      150.37     13.37 o 
   7  -1   1      667.64      610.05     12.91 o 
   8  -1   1       45.25       32.78      6.55 o 
   9  -1   1      309.30      351.11     12.68 o 
  10  -1   1       26.42       26.74      7.77 o 
 -10   0   1       96.11      100.62     13.35 o 
  -9   0   1      164.88      167.65     14.27 o 
  -8   0   1      212.83      226.25     15.46 o 
  -7   0   1      360.29      347.98     13.88 o 
  -6   0   1     2044.10     2195.28     46.17 o 
  -5   0   1     1888.22     1839.36     18.24 o 
  -4   0   1     1649.04     1940.81     56.98 o 
  -3   0   1       13.78       29.08      5.85 o 
  -2   0   1     3395.87     4481.59    115.30 o 
  -1   0   1      567.17      598.84      7.37 o 
   0   0   1     1457.98      914.48      9.77 o 
   1   0   1    10454.41    11609.43     90.54 o 
   2   0   1     2879.18     2738.05     95.30 o 
   3   0   1     2585.28     2581.93     16.90 o 
   4   0   1     2179.14     2361.05     18.04 o 
   5   0   1      376.19      357.03      8.23 o 
   6   0   1      705.24      753.75     12.92 o 
   7   0   1      521.22      501.65     19.27 o 
   8   0   1        1.17        0.35      5.43 o 
   9   0   1      152.08      142.21     13.04 o 
  10   0   1       42.82       40.17     10.12 o 
 -10   1   1       29.12       33.84     10.84 o 
  -9   1   1      138.53      162.86     15.18 o 
  -8   1   1      240.99      266.42     19.95 o 
  -7   1   1        6.97       12.49     13.27 o 
  -6   1   1      199.55      203.87     15.09 o 
  -5   1   1      228.75      257.09      8.45 o 
  -4   1   1      227.73      263.74      7.88 o 
  -3   1   1      112.02      135.68      5.28 o 
  -2   1   1      599.25      691.75      7.67 o 
  -1   1   1     1978.98     2487.64     19.61 o 
   0   1   1     6181.25     6258.37     48.73 o 
   1   1   1     1674.65     2068.28     17.31 o 
   2   1   1     4006.84     5203.26    168.84 o 
   3   1   1      331.63      286.24      6.12 o 
   4   1   1     1200.22     1097.31     12.26 o 
   5   1   1     1716.65     1823.81     17.86 o 
   6   1   1      411.42      418.98     10.46 o 
   7   1   1      832.87      744.06     25.70 o 
   8   1   1       40.02       36.68      8.28 o 
   9   1   1      142.89      163.13     14.56 o 
  10   1   1       61.88       61.97     11.21 o 
 -10   2   1        0.24       -1.18      6.68 o 
  -9   2   1      275.85      321.36     36.46 o 
  -8   2   1       73.11      105.46      8.74 o 
  -7   2   1       24.05       26.76      6.59 o 
  -6   2   1      249.36      225.30      9.02 o 
  -5   2   1       45.88       42.79      4.66 o 
  -4   2   1      794.75      900.21     34.84 o 
  -3   2   1       27.55       23.21      2.96 o 
  -2   2   1    16731.84    16940.06    790.36 o 
  -1   2   1     5866.35     6883.48     46.00 o 
   0   2   1    10987.68    13369.97     88.83 o 
   1   2   1     1665.27     1511.58     13.12 o 
   2   2   1     7557.22     8946.15     58.34 o 
   3   2   1      171.59      207.88      8.13 o 
   4   2   1     1902.65     1944.64     23.78 o 
   5   2   1      455.89      453.74     12.65 o 
   6   2   1     1096.31     1071.18     14.73 o 
   7   2   1      865.16      835.57     20.45 o 
   8   2   1       62.91       47.33      8.60 o 
   9   2   1       17.60       19.41      8.34 o 
  10   2   1       85.10       86.16     11.77 o 
 -10   3   1        5.99       -4.87      6.59 o 
  -9   3   1       87.93       88.90     18.41 o 
  -8   3   1       38.94       47.43      6.57 o 
  -7   3   1       56.90       63.96      9.23 o 
  -6   3   1      107.15      103.45      7.78 o 
  -5   3   1       17.66       27.07      5.42 o 
  -4   3   1      193.12      231.62      6.92 o 
  -3   3   1      424.76      541.56     13.01 o 
  -2   3   1       60.06       71.50      4.10 o 
  -1   3   1     5614.08     5693.54     38.89 o 
   0   3   1     1217.86     1307.67     12.90 o 
   1   3   1      209.34      200.09      5.81 o 
   2   3   1       33.65       59.45      5.98 o 
   3   3   1      130.89      111.05      7.19 o 
   4   3   1      134.91      113.11      8.42 o 
   5   3   1        0.56        0.08      4.48 o 
   6   3   1     1927.63     1701.37     94.39 o 
   7   3   1      521.77      463.99     16.16 o 
   8   3   1        0.04       -6.63      6.63 o 
   9   3   1        8.26       -3.70      7.78 o 
  10   3   1       61.19       87.85     13.72 o 
 -10   4   1       32.26       36.62     11.40 o 
  -9   4   1       15.90       22.67      6.55 o 
  -8   4   1        0.42       -1.23      5.33 o 
  -7   4   1      124.42      122.43      8.78 o 
  -6   4   1       67.53       87.35     12.69 o 
  -5   4   1        8.03        7.58      4.30 o 
  -4   4   1       61.82       65.72      5.26 o 
  -3   4   1       47.91       59.01      6.86 o 
  -2   4   1     1374.24     1156.84     85.11 o 
  -1   4   1      165.74      143.99      5.32 o 
   0   4   1       99.09       92.33      4.87 o 
   1   4   1     1616.35     1557.02     16.35 o 
   2   4   1        0.49        6.28      3.45 o 
   3   4   1     1953.75     2029.57     23.10 o 
   4   4   1     1465.34     1468.43     20.33 o 
   5   4   1       26.22       19.14      3.10 o 
   6   4   1     1453.34     1405.82     14.83 o 
   7   4   1       20.74       17.95      6.86 o 
   8   4   1       29.66       18.34      6.90 o 
   9   4   1        9.39        4.68      7.99 o 
  10   4   1       22.49       25.40      9.34 o 
 -10   5   1       40.77       36.13      7.63 o 
  -9   5   1       50.19       49.84      7.74 o 
  -8   5   1        1.60       -2.23      4.79 o 
  -7   5   1       29.28       33.47      6.29 o 
  -6   5   1      268.09      296.98     10.03 o 
  -5   5   1      567.54      580.30     30.21 o 
  -4   5   1        3.96        1.03      2.43 o 
  -3   5   1     2951.66     2736.23     15.02 o 
  -2   5   1        3.63        2.25      1.88 o 
  -1   5   1      535.71      519.77     13.68 o 
   0   5   1      540.01      455.83      8.54 o 
   1   5   1      118.36      113.07      5.59 o 
   2   5   1      857.00      871.24     13.68 o 
   3   5   1     2765.85     3056.83     30.43 o 
   4   5   1     1126.63     1236.22     19.65 o 
   5   5   1       25.76       21.83      3.47 o 
   6   5   1     1578.84     1586.72     57.67 o 
   7   5   1        8.49        0.33      7.21 o 
   8   5   1        4.42        4.66      7.29 o 
   9   5   1       14.69       12.96      7.99 o 
  10   5   1       85.85       54.19     10.72 o 
 -10   6   1       10.01       21.56     13.93 o 
  -9   6   1       67.22       72.48      8.15 o 
  -8   6   1        5.89        2.56      6.31 o 
  -7   6   1      175.52      208.92     28.54 o 
  -6   6   1      214.49      197.22      9.62 o 
  -5   6   1      277.09      250.01      8.55 o 
  -4   6   1      317.67      283.65     11.56 o 
  -3   6   1     1047.88      858.99     43.07 o 
  -2   6   1      148.57      122.51     14.41 o 
  -1   6   1     1401.72     1396.93     11.72 o 
   0   6   1      975.42      851.87      9.34 o 
   1   6   1     1057.34      940.50     13.49 o 
   2   6   1      401.29      364.80     10.45 o 
   3   6   1      956.03      979.56     32.92 o 
   4   6   1     1993.50     2057.83     24.05 o 
   5   6   1     1263.43     1203.83     14.61 o 
   6   6   1      205.92      225.08      8.34 o 
   7   6   1        8.77        8.13      7.35 o 
   8   6   1       13.83        7.97      7.82 o 
   9   6   1       48.99       33.51      8.91 o 
  -9   7   1       20.20       24.65      7.17 o 
  -8   7   1       28.64       32.16     12.38 o 
  -7   7   1      305.43      303.19     11.33 o 
  -6   7   1        1.75        3.44      5.47 o 
  -5   7   1       50.13       31.57      5.07 o 
  -4   7   1      840.86      853.71     16.83 o 
  -3   7   1     2891.29     2554.09     74.64 o 
  -2   7   1       35.40       37.06      3.24 o 
  -1   7   1       27.68       15.60      2.79 o 
   0   7   1     3000.95     2821.95     19.09 o 
   1   7   1     1026.26     1157.35     12.17 o 
   2   7   1       26.66       38.49      3.72 o 
   3   7   1     1770.84     1668.51     57.03 o 
   4   7   1      843.42      891.76     12.75 o 
   5   7   1      782.35      809.33     12.91 o 
   6   7   1      152.75      154.15      7.47 o 
   7   7   1       21.16       23.43      8.17 o 
   8   7   1       33.12       37.48      9.24 o 
  -9   8   1        8.43        9.38     12.67 o 
  -8   8   1      104.26       84.60     13.04 o 
  -7   8   1      149.11      176.19      9.87 o 
  -6   8   1      250.04      260.80      9.69 o 
  -5   8   1       88.46       78.92      6.82 o 
  -4   8   1      752.14      666.01     15.26 o 
  -3   8   1      471.22      421.74     23.52 o 
  -2   8   1      454.99      421.96     27.76 o 
  -1   8   1       80.80       62.93      4.22 o 
   0   8   1      332.36      319.72      7.51 o 
   1   8   1      339.88      376.45     26.21 o 
   2   8   1      571.61      543.70      9.66 o 
   3   8   1     3779.55     4035.10     28.10 o 
   4   8   1      114.91      102.57      6.46 o 
   5   8   1      363.44      365.32     12.17 o 
   6   8   1       16.32       11.48      6.12 o 
   7   8   1      479.26      422.99     19.94 o 
   8   8   1       28.56       24.44      9.14 o 
   9   8   1       45.80       32.16      9.01 o 
  -9   9   1       17.15       16.49     12.40 o 
  -8   9   1        8.21       -5.44     10.12 o 
  -7   9   1       39.09       50.06     11.52 o 
  -6   9   1      162.88      175.76     13.92 o 
  -5   9   1       26.84       23.32      4.97 o 
  -4   9   1      297.71      221.93     34.84 o 
  -3   9   1      272.88      270.82     12.60 o 
  -2   9   1      397.03      379.35     13.77 o 
  -1   9   1       14.12       13.15      3.40 o 
   0   9   1      269.85      265.97     14.86 o 
   1   9   1      211.46      214.48      7.52 o 
   2   9   1      199.20      190.92     10.88 o 
   3   9   1     2026.82     2059.79     34.11 o 
   4   9   1       23.51       36.99      5.03 o 
   5   9   1        8.93        8.27      4.22 o 
   6   9   1      248.81      230.06      9.24 o 
   7   9   1      113.00       99.62      7.72 o 
   8   9   1       47.98       41.44     10.00 o 
  -8  10   1        6.78        9.59     11.60 o 
  -7  10   1        8.76       -4.46      9.34 o 
  -6  10   1      110.65      105.98     12.90 o 
  -5  10   1        9.97       12.24      8.23 o 
  -4  10   1       91.02       89.71     22.70 o 
  -3  10   1      168.08      160.15     13.42 o 
  -2  10   1      105.69       98.53      9.04 o 
  -1  10   1       48.53       49.76      4.63 o 
   0  10   1      671.55      678.27     17.38 o 
   1  10   1      386.12      430.13     14.15 o 
   2  10   1      145.34      147.92      7.66 o 
   3  10   1     1057.41     1145.43     24.97 o 
   4  10   1        1.48        3.35      4.00 o 
   5  10   1        1.61       -3.40      4.40 o 
   6  10   1      101.29      108.68      7.80 o 
   7  10   1       64.63       59.55      6.55 o 
   8  10   1       13.31        6.59      8.40 o 
  -8  11   1        2.22       -5.75     11.17 o 
  -7  11   1       20.84        9.36     10.99 o 
  -6  11   1      142.46      118.55     13.86 o 
  -5  11   1        0.25       -6.20      6.20 o 
  -4  11   1        4.23       -1.01     10.16 o 
  -3  11   1      103.89       99.51     10.02 o 
  -2  11   1       45.72       35.92      7.02 o 
  -1  11   1       28.02       27.02      6.55 o 
   0  11   1      273.43      287.14     13.86 o 
   1  11   1      432.61      449.01     10.78 o 
   2  11   1      591.92      630.16     27.05 o 
   3  11   1      362.82      350.15     13.74 o 
   4  11   1      109.29       93.49      8.41 o 
   5  11   1       15.69       11.09      8.66 o 
   6  11   1      262.61      264.29     10.91 o 
   7  11   1      166.43      170.00      9.91 o 
  -7  12   1       30.92       42.34     10.39 o 
  -6  12   1       37.53       29.18      9.94 o 
  -5  12   1       15.29        7.99      9.63 o 
  -4  12   1        4.42       -0.41     18.48 o 
  -3  12   1        2.48       -4.78      6.14 o 
  -2  12   1        7.67        9.20      6.78 o 
  -1  12   1       22.28       26.94      6.94 o 
   0  12   1      253.80      275.83     13.80 o 
   1  12   1      163.03      177.40     12.79 o 
   2  12   1      405.73      446.84     17.84 o 
   3  12   1        2.10       -2.58      4.47 o 
   4  12   1       38.95       40.26      9.48 o 
   5  12   1        3.10        3.11      5.05 o 
   6  12   1      122.74      136.54      9.30 o 
  -6  13   1        0.15       -4.99      7.47 o 
  -5  13   1        2.67        0.51      8.62 o 
  -4  13   1       42.19       39.43     23.33 o 
  -3  13   1        4.89       -3.92      7.04 o 
  -2  13   1        1.33        1.77      6.80 o 
  -1  13   1       24.74       39.69      9.06 o 
   0  13   1      521.24      599.74     20.23 o 
   1  13   1        9.16        6.32      7.06 o 
   2  13   1        6.35       -6.57      6.57 o 
   3  13   1        9.81        6.51      7.60 o 
   4  13   1       58.25       50.04      9.61 o 
   5  13   1       25.61       30.10      9.41 o 
  -5  14   1       24.00       -0.25      8.85 o 
  -4  14   1       14.09       21.21     21.52 o 
  -3  14   1       12.51       12.79      8.99 o 
  -2  14   1        4.72        5.81      8.07 o 
  -1  14   1       82.07       92.14     11.15 o 
   0  14   1       95.60      115.08     13.86 o 
   1  14   1        0.31       -2.55      8.01 o 
   2  14   1       11.06        8.34      8.50 o 
   3  14   1       46.55       46.82     10.49 o 
   4  14   1        3.09       -2.36      9.04 o 
  -4  15   1        6.64        8.87     18.30 o 
  -3  15   1        3.83       -5.05      8.91 o 
  -2  15   1        0.66       -5.42      8.23 o 
  -1  15   1       11.52       22.01      9.86 o 
   0  15   1       15.09       25.38     10.27 o 
   1  15   1       14.43        6.61      9.16 o 
   2  15   1       10.11        5.28      8.62 o 
   3  15   1       29.39       31.21     10.47 o 
   1 -15   2       20.30       16.80     10.45 o 
  -2 -14   2       21.92       23.64      9.43 o 
  -1 -14   2       37.90       33.53      9.65 o 
   0 -14   2        2.31        2.85      8.17 o 
   1 -14   2        2.72        4.09      8.38 o 
   2 -14   2        1.26        6.02      7.84 o 
   3 -14   2       31.58       39.43      9.65 o 
   4 -14   2        2.44        5.36      9.53 o 
  -4 -13   2       82.39       95.61     11.46 o 
  -3 -13   2        7.02        8.40      8.44 o 
  -2 -13   2      140.35      131.85     12.57 o 
  -1 -13   2       30.16       35.53      9.14 o 
   0 -13   2        0.27       -1.40      6.71 o 
   1 -13   2       22.46        4.56      8.07 o 
   2 -13   2       21.58       33.64      8.91 o 
   3 -13   2        7.07        0.53      7.47 o 
   4 -13   2       17.17       34.03      9.24 o 
   5 -13   2       34.49       19.69     17.41 o 
   6 -13   2       23.08       30.60     12.05 o 
  -5 -12   2      201.64      204.04     13.92 o 
  -4 -12   2      144.36      143.25     12.79 o 
  -3 -12   2       18.89       26.53      8.07 o 
  -2 -12   2      123.00      120.79     12.71 o 
  -1 -12   2       24.67       19.30      7.52 o 
   0 -12   2        1.40       -5.59      6.08 o 
   1 -12   2        2.24       -1.95      7.23 o 
   2 -12   2        5.65       14.60      7.72 o 
   3 -12   2        2.40        0.06      6.82 o 
   4 -12   2        8.84        1.13      7.35 o 
   5 -12   2       59.62       12.28     11.19 o 
   6 -12   2        4.47       -2.85      9.30 o 
   7 -12   2        3.43       15.05     11.60 o 
  -6 -11   2        1.04        3.35      7.23 o 
  -5 -11   2      368.40      353.98     16.18 o 
  -4 -11   2      143.83      166.44     12.83 o 
  -3 -11   2       10.50        8.40      7.37 o 
  -2 -11   2       70.73       72.28      9.53 o 
  -1 -11   2       42.54       50.64      8.19 o 
   0 -11   2      311.94      275.99     14.09 o 
   1 -11   2        2.98       -3.27      6.18 o 
   2 -11   2      315.09      315.05     14.39 o 
   3 -11   2        3.37       11.42      6.69 o 
   4 -11   2      104.62      120.52     11.93 o 
   5 -11   2       46.71       26.35     12.01 o 
   6 -11   2       29.82       23.82     10.04 o 
   7 -11   2        9.15       17.74     10.29 o 
   8 -11   2       26.10       23.59     11.23 o 
  -6 -10   2       23.26       19.62      5.49 o 
  -5 -10   2      284.75      277.55      9.79 o 
  -4 -10   2      283.06      276.98     14.64 o 
  -3 -10   2      368.13      352.95     14.66 o 
  -2 -10   2      211.09      234.90     13.49 o 
  -1 -10   2       11.07        8.01      5.67 o 
   0 -10   2       71.43       47.15      8.01 o 
   1 -10   2      351.19      323.82     13.78 o 
   2 -10   2      571.10      573.87     17.17 o 
   3 -10   2       58.24       55.53      7.45 o 
   4 -10   2       31.06       26.67      6.86 o 
   5 -10   2       48.77       72.49     13.43 o 
   6 -10   2       51.94       30.35      9.28 o 
   7 -10   2       19.72       17.76      8.99 o 
   8 -10   2       11.17       12.49     11.60 o 
  -7  -9   2       99.34       79.41     10.45 o 
  -6  -9   2       33.13       29.93      5.53 o 
  -5  -9   2      293.65      279.98      9.47 o 
  -4  -9   2       30.05       30.85      4.99 o 
  -3  -9   2      186.89      174.98      8.30 o 
  -2  -9   2      612.12      618.89     14.92 o 
  -1  -9   2       24.56       13.22      6.00 o 
   0  -9   2      120.83      109.80     10.33 o 
   1  -9   2      959.61      969.58     20.27 o 
   2  -9   2      439.81      443.58     14.66 o 
   3  -9   2       16.39       15.40      5.96 o 
   4  -9   2        3.73       12.55      6.16 o 
   6  -9   2        5.03       -7.29      7.60 o 
   7  -9   2       35.47       23.47     10.23 o 
   8  -9   2       38.40       42.96     12.55 o 
   9  -9   2        5.36       -3.33     10.41 o 
  -8  -8   2      157.04      142.64     14.15 o 
  -7  -8   2      255.03      259.60     14.91 o 
  -6  -8   2       65.67       66.30      6.20 o 
  -5  -8   2     1136.17     1084.99     37.53 o 
  -4  -8   2       39.37       43.49      5.12 o 
  -3  -8   2      145.29      128.47      7.51 o 
  -2  -8   2      433.85      401.10     12.11 o 
  -1  -8   2      360.21      329.95      8.09 o 
   0  -8   2        0.85        0.47      4.52 o 
   1  -8   2      309.34      314.14     12.61 o 
   2  -8   2      263.39      245.29     11.36 o 
   3  -8   2       85.68       67.97      7.82 o 
   4  -8   2       63.22       64.58      6.95 o 
   5  -8   2      202.98      190.75     14.07 o 
   6  -8   2        4.32       -5.93      7.60 o 
   7  -8   2       61.22       65.38     11.15 o 
   8  -8   2       73.49       67.62     12.12 o 
   9  -8   2        0.89       -4.11     10.68 o 
  -8  -7   2      255.88      244.59     15.96 o 
  -7  -7   2      102.77      108.75     12.03 o 
  -6  -7   2      177.90      178.45      8.10 o 
  -5  -7   2      259.77      258.48     13.32 o 
  -4  -7   2       44.96       53.23      5.20 o 
  -3  -7   2      114.09      122.43     10.19 o 
  -2  -7   2      694.06      608.79      9.99 o 
  -1  -7   2      180.41      174.60      8.73 o 
   0  -7   2       18.98       19.20      3.05 o 
   1  -7   2      607.68      567.20      7.63 o 
   2  -7   2      259.66      232.62     10.31 o 
   3  -7   2       15.85       16.67      5.13 o 
   4  -7   2       80.29       69.76      7.08 o 
   5  -7   2      124.91      116.15      7.35 o 
   6  -7   2       11.02        6.63      8.28 o 
   7  -7   2       74.73       93.33     12.34 o 
   8  -7   2       75.41       90.42     13.51 o 
   9  -7   2        0.02        1.17      9.90 o 
  10  -7   2        3.38        2.81     12.22 o 
  -8  -6   2      290.46      319.83     17.60 o 
  -7  -6   2       37.71       40.86      9.63 o 
  -6  -6   2       24.89       23.35      5.92 o 
  -5  -6   2      779.74      758.09     16.64 o 
  -4  -6   2      133.83      110.11      6.47 o 
  -3  -6   2     1236.03     1299.60     14.31 o 
  -2  -6   2      530.44      490.92      8.72 o 
  -1  -6   2      831.62      840.39     10.09 o 
   0  -6   2      194.63      187.84     17.31 o 
   1  -6   2      796.31      681.46      7.52 o 
   2  -6   2      372.64      335.73      7.66 o 
   3  -6   2       57.55       45.42      5.41 o 
   4  -6   2      456.31      394.02     18.87 o 
   5  -6   2      198.09      192.20      8.52 o 
   6  -6   2        4.11       11.35      4.51 o 
   7  -6   2       66.25       63.39     11.13 o 
   8  -6   2      193.75      187.38     15.24 o 
   9  -6   2       10.53       -2.53      9.92 o 
  10  -6   2        0.54       -4.58     10.51 o 
  -9  -5   2       34.76       21.13      9.63 o 
  -8  -5   2      238.12      270.32     17.97 o 
  -7  -5   2      108.22      106.47     11.68 o 
  -6  -5   2      951.66      931.14     13.67 o 
  -5  -5   2      205.71      193.71     11.66 o 
  -4  -5   2      306.17      295.51      7.98 o 
  -3  -5   2      884.42      939.52     12.00 o 
  -2  -5   2      347.26      283.09      6.65 o 
  -1  -5   2     2433.30     2849.04     92.88 o 
   0  -5   2      144.25      121.98      4.21 o 
   1  -5   2      289.82      174.28      7.55 o 
   2  -5   2      134.23       95.97     15.36 o 
   3  -5   2      606.24      575.89     44.51 o 
   4  -5   2       95.72       66.70      6.35 o 
   5  -5   2      594.71      572.93      8.95 o 
   6  -5   2        0.02        1.51      4.25 o 
   7  -5   2      190.32      170.84     16.95 o 
   8  -5   2       27.41       29.31      5.99 o 
   9  -5   2        9.93        6.45     10.06 o 
  10  -5   2        4.16       15.89     11.07 o 
  -9  -4   2       70.66       68.73     11.09 o 
  -8  -4   2      258.00      263.98     15.42 o 
  -7  -4   2       76.15       67.46      9.96 o 
  -6  -4   2     1177.65     1289.90     25.46 o 
  -5  -4   2      624.47      674.29     10.91 o 
  -4  -4   2        2.93        1.90      3.18 o 
  -3  -4   2      123.04      134.40      5.46 o 
  -2  -4   2     3900.66     4643.93    109.70 o 
  -1  -4   2       67.85       54.11      4.87 o 
   0  -4   2      241.65      218.72      4.26 o 
   1  -4   2      364.74      281.05     12.85 o 
   2  -4   2       35.88       26.57      3.59 o 
   3  -4   2      138.27      137.25     26.01 o 
   4  -4   2     2093.56     2106.01     31.41 o 
   5  -4   2      321.11      298.02      6.05 o 
   6  -4   2       28.03       30.19      5.02 o 
   7  -4   2      652.65      731.43     57.67 o 
   8  -4   2        8.20        3.27      5.74 o 
   9  -4   2       29.10       25.00      6.16 o 
  10  -4   2       46.64       62.80     13.18 o 
  -9  -3   2      140.14      131.20     14.60 o 
  -8  -3   2      441.15      441.77     18.26 o 
  -7  -3   2       69.71       65.08     10.43 o 
  -6  -3   2      120.06      124.93     12.05 o 
  -5  -3   2      997.22     1067.70     12.92 o 
  -4  -3   2        5.26       -2.54      2.54 o 
  -3  -3   2     1771.65     1827.53     54.66 o 
  -2  -3   2     3052.64     3337.19     94.10 o 
  -1  -3   2     1637.05     1745.60     66.39 o 
   0  -3   2     2992.79     2862.19     40.22 o 
   1  -3   2     3482.27     3112.58     25.32 o 
   2  -3   2        2.19        3.53      1.36 o 
   3  -3   2       12.76       14.35      2.63 o 
   4  -3   2     2163.88     2042.85     53.68 o 
   5  -3   2      321.66      283.36      5.76 o 
   6  -3   2       35.24       33.14      4.71 o 
   7  -3   2        2.69        2.37      5.01 o 
   8  -3   2      144.20      154.05     10.80 o 
   9  -3   2        7.58       15.23      6.17 o 
  10  -3   2       47.38       49.32      7.43 o 
 -10  -2   2       10.09       19.53     10.27 o 
  -9  -2   2      125.32      113.60     13.74 o 
  -8  -2   2      527.93      502.26     19.41 o 
  -7  -2   2       46.38       35.46      8.11 o 
  -6  -2   2      325.67      317.16     15.18 o 
  -5  -2   2     1534.79     1521.61     20.47 o 
  -4  -2   2      196.23      186.32      5.82 o 
  -3  -2   2       11.99        9.87      4.50 o 
  -2  -2   2     4453.46     4868.43     25.52 o 
  -1  -2   2       99.77      127.05      9.23 o 
   0  -2   2      346.08      419.36      4.80 o 
   1  -2   2     2064.93     2177.36     19.14 o 
   2  -2   2     1507.95     1675.88    101.58 o 
   3  -2   2      113.17       95.78      4.92 o 
   4  -2   2     1009.95      883.50      8.86 o 
   5  -2   2      505.07      468.45      8.40 o 
   6  -2   2       17.28       20.11      4.72 o 
   7  -2   2      318.30      301.60      9.74 o 
   8  -2   2       84.17       79.61      7.15 o 
   9  -2   2       41.61       43.40     13.81 o 
  10  -2   2       92.89      114.50     11.33 o 
  11  -2   2       12.58        5.39      7.22 o 
 -10  -1   2       23.86        6.41      9.73 o 
  -9  -1   2       13.54       15.67     10.14 o 
  -8  -1   2      129.83      148.36     14.07 o 
  -7  -1   2        0.24       -1.31      6.32 o 
  -6  -1   2      333.34      308.21     13.82 o 
  -5  -1   2     1049.31     1024.58     10.96 o 
  -4  -1   2      192.17      181.86      9.15 o 
  -3  -1   2     1043.88     1265.09     78.64 o 
  -2  -1   2     5040.52     6310.21     55.99 o 
  -1  -1   2      859.84      891.01      8.02 o 
   0  -1   2     9139.47     9791.68     69.84 o 
   2  -1   2      312.65      268.66     16.04 o 
   3  -1   2     2438.26     2254.76    101.35 o 
   4  -1   2      960.99      924.13      7.92 o 
   5  -1   2      732.58      719.07     39.41 o 
   6  -1   2      287.89      257.71     12.96 o 
   7  -1   2      180.55      178.98     14.31 o 
   8  -1   2      259.61      293.07     10.63 o 
   9  -1   2       56.24       53.87      6.94 o 
  10  -1   2       87.80       92.12     13.55 o 
  11  -1   2       73.02       74.80      9.61 o 
 -10   0   2        9.34        2.59      9.98 o 
  -9   0   2       18.98       12.55      9.47 o 
  -8   0   2       59.69       75.67     10.95 o 
  -7   0   2       93.33       94.19     11.31 o 
  -6   0   2      992.60     1024.51     22.71 o 
  -5   0   2     1627.57     1716.56     26.00 o 
  -4   0   2      281.54      290.59     10.43 o 
  -3   0   2     1884.75     1975.22     22.28 o 
  -2   0   2     4544.82     5104.52     37.70 o 
  -1   0   2     1274.13     1521.37     15.01 o 
   0   0   2       16.58       19.16      1.99 o 
   1   0   2     1258.87     1321.38     12.16 o 
   2   0   2     1042.48     1137.79      8.89 o 
   3   0   2      289.54      319.55      6.58 o 
   4   0   2     1115.53     1062.65     12.95 o 
   5   0   2     1076.43     1118.71     13.45 o 
   6   0   2       38.38       31.46     11.86 o 
   7   0   2      420.10      410.53     11.45 o 
   8   0   2      174.64      171.21      9.58 o 
   9   0   2       10.34       11.32      6.40 o 
  10   0   2       71.97       86.20      8.70 o 
  11   0   2       82.40       73.99     12.75 o 
 -10   1   2        0.02       -8.83      8.83 o 
  -9   1   2      294.63      284.84     17.15 o 
  -8   1   2       89.32       82.08     10.90 o 
  -7   1   2      122.48      102.64      8.62 o 
  -6   1   2      488.98      538.75     54.74 o 
  -5   1   2     1269.32     1304.66     30.17 o 
  -4   1   2     4222.95     4633.31    134.37 o 
  -3   1   2      390.75      436.67     43.88 o 
  -2   1   2       64.44       50.48      3.99 o 
   0   1   2     3354.24     3858.52     28.05 o 
   1   1   2      767.06      879.00      9.45 o 
   2   1   2     1678.22     1880.52     56.33 o 
   3   1   2     1823.12     2013.21     47.67 o 
   4   1   2     2003.56     2015.32     16.34 o 
   5   1   2       45.37       36.72      5.15 o 
   6   1   2      129.31      149.82      8.02 o 
   7   1   2      834.31      753.88     92.57 o 
   8   1   2      123.79      112.38      8.12 o 
   9   1   2        6.24        3.43      7.29 o 
  10   1   2       92.27       95.28     12.10 o 
  11   1   2       30.51       36.70     10.41 o 
 -10   2   2        3.81       -8.48      8.48 o 
  -9   2   2       59.84       62.29     18.66 o 
  -8   2   2      223.07      264.96     26.11 o 
  -7   2   2       31.63       32.01      9.01 o 
  -6   2   2       66.55       52.00      7.71 o 
  -5   2   2      475.01      427.56      9.98 o 
  -4   2   2        5.97        7.32      8.54 o 
  -3   2   2      676.51      758.93     22.61 o 
  -2   2   2     1702.99     2035.02     57.95 o 
  -1   2   2    15378.50    12174.80     75.34 o 
   0   2   2     2047.09     1952.42     16.24 o 
   1   2   2    22670.44    24351.65    145.51 o 
   2   2   2     1793.25     1360.81     15.52 o 
   4   2   2     1305.22     1351.66     74.35 o 
   5   2   2      392.11      443.83     14.67 o 
   6   2   2       74.34       76.47      9.28 o 
   7   2   2      699.66      691.60     18.71 o 
   8   2   2       14.60       21.01      7.23 o 
   9   2   2       11.94       10.04      7.35 o 
  10   2   2       70.63       82.16     11.93 o 
 -10   3   2        1.26        9.48      8.48 o 
  -9   3   2       20.70       26.14      7.25 o 
  -8   3   2       31.59       42.50      6.83 o 
  -7   3   2        1.25        2.13      5.14 o 
  -6   3   2      159.19      146.02      8.31 o 
  -5   3   2      490.26      556.46     26.51 o 
  -4   3   2      549.88      654.48     13.60 o 
  -3   3   2       54.25       60.12      4.63 o 
  -2   3   2     1010.88      976.43     28.11 o 
  -1   3   2     3767.76     3927.55     29.69 o 
   0   3   2     2002.55     1934.82     17.43 o 
   1   3   2      927.96     1069.21     12.88 o 
   2   3   2      300.71      305.54      8.91 o 
   3   3   2       61.05       50.41      5.03 o 
   4   3   2       57.96       31.03      4.74 o 
   5   3   2      446.33      459.47     14.17 o 
   6   3   2      182.13      169.56     11.48 o 
   7   3   2      532.68      530.68     17.35 o 
   8   3   2      188.14      162.99     12.16 o 
   9   3   2        3.64        0.66      7.27 o 
  10   3   2        8.13        6.57      9.73 o 
 -10   4   2        0.37       -4.12      6.44 o 
  -9   4   2       41.37       62.02      8.47 o 
  -8   4   2       75.74       90.48      7.94 o 
  -7   4   2       10.11        5.37      5.09 o 
  -6   4   2      255.44      257.94      9.63 o 
  -5   4   2      117.78      129.22      7.54 o 
  -4   4   2     1692.32     1928.66     66.95 o 
  -3   4   2     3348.65     3603.87     25.25 o 
  -2   4   2     3247.89     3192.37    100.96 o 
  -1   4   2     1065.18     1064.63     13.51 o 
   0   4   2     1356.95     1301.20     14.46 o 
   1   4   2      391.99      341.97      8.11 o 
   2   4   2      562.17      653.11     12.71 o 
   3   4   2      483.66      399.94     10.76 o 
   4   4   2     1411.39     1391.35     20.25 o 
   5   4   2      393.65      414.97     13.41 o 
   6   4   2      536.05      470.44     16.12 o 
   7   4   2       66.95       62.00      8.69 o 
   8   4   2       15.38        4.83      7.89 o 
   9   4   2       41.59       52.73      9.80 o 
  10   4   2       18.22        9.26      8.44 o 
 -10   5   2       10.91        7.88      6.61 o 
  -9   5   2       35.42       44.17      7.47 o 
  -8   5   2       25.55       27.04      6.50 o 
  -7   5   2       85.29       92.99     13.36 o 
  -6   5   2      277.38      313.62     10.42 o 
  -5   5   2       60.39       60.33      8.69 o 
  -4   5   2     1460.25     1387.48     27.37 o 
  -3   5   2     6338.42     6045.90    280.10 o 
  -2   5   2      355.05      365.23      9.55 o 
  -1   5   2       62.44       64.05      5.20 o 
   0   5   2     2534.44     2542.02     23.51 o 
   1   5   2      681.03      644.43     11.54 o 
   2   5   2       26.25       30.35      4.95 o 
   3   5   2      117.03       79.22      7.02 o 
   4   5   2      117.36      113.09      8.60 o 
   5   5   2       72.46       83.23      9.49 o 
   6   5   2      367.00      334.95     13.84 o 
   7   5   2        4.16        4.02      7.52 o 
   8   5   2       18.80       12.44      7.43 o 
   9   5   2      191.83      165.12     13.18 o 
  10   5   2       49.45       55.81     10.53 o 
  -9   6   2       45.07       42.83      8.54 o 
  -8   6   2       74.54       75.27      8.09 o 
  -7   6   2       26.75       24.44      6.36 o 
  -6   6   2     1378.81     1551.88    116.27 o 
  -5   6   2      297.47      291.18      9.18 o 
  -4   6   2        0.28       -0.41      3.01 o 
  -3   6   2     2079.29     1944.82     25.09 o 
  -2   6   2       55.55       34.11      4.17 o 
  -1   6   2      169.39      185.51      7.58 o 
   0   6   2     1826.83     1783.52     19.10 o 
   1   6   2      591.92      508.38     11.03 o 
   2   6   2      333.79      377.88     11.50 o 
   3   6   2      324.81      271.04     10.64 o 
   4   6   2      742.04      765.01     17.35 o 
   5   6   2       87.39       69.45      7.82 o 
   6   6   2     1004.76      945.87     69.90 o 
   7   6   2      385.74      359.26      9.51 o 
   8   6   2        9.49        6.63      7.50 o 
   9   6   2      140.31      120.23     12.46 o 
  10   6   2       51.43       58.07     10.58 o 
  -9   7   2       73.92       75.86      8.69 o 
  -8   7   2       75.41       73.55      8.06 o 
  -7   7   2        3.86        5.27      5.54 o 
  -6   7   2     1074.04     1016.01     31.90 o 
  -5   7   2       90.70       80.59      6.98 o 
  -4   7   2       12.61       10.35      2.76 o 
  -3   7   2     1530.39     1480.06     33.73 o 
  -2   7   2      909.84      794.41     48.26 o 
  -1   7   2      400.10      422.30     10.19 o 
   0   7   2      851.39      838.75     14.21 o 
   1   7   2      618.76      574.07     12.49 o 
   2   7   2       77.88       82.96      7.95 o 
   3   7   2      443.38      420.66     12.96 o 
   4   7   2     1060.88     1025.66     20.00 o 
   5   7   2      285.98      276.38     13.25 o 
   6   7   2      348.46      325.56      9.25 o 
   7   7   2      868.88      820.50     13.77 o 
   8   7   2        3.17       -3.76      6.74 o 
   9   7   2        0.64        7.66      8.46 o 
  -9   8   2       78.12       80.58     14.09 o 
  -8   8   2       90.81      106.83      9.74 o 
  -7   8   2      104.91       94.98      8.34 o 
  -6   8   2       36.65       38.87      6.28 o 
  -5   8   2      273.62      277.38      9.46 o 
  -4   8   2      459.65      375.22     38.10 o 
  -3   8   2      839.93      774.71     70.43 o 
  -2   8   2      838.51      740.62     32.84 o 
  -1   8   2        7.84        7.03      3.63 o 
   0   8   2        3.94        1.09      4.09 o 
   1   8   2      115.70      107.77      8.60 o 
   2   8   2       49.75       43.92      6.47 o 
   3   8   2      870.28      782.36     16.72 o 
   4   8   2     1982.62     1986.10     19.43 o 
   5   8   2      225.60      205.83      8.11 o 
   6   8   2      273.91      264.26     11.99 o 
   7   8   2      506.08      508.18     11.85 o 
   8   8   2       48.62       37.66      8.46 o 
   9   8   2       79.47       78.42     11.11 o 
  -9   9   2       48.38       64.83     15.59 o 
  -8   9   2       65.73       55.94     12.83 o 
  -7   9   2        9.10       21.79      6.38 o 
  -6   9   2       55.64       70.33      7.28 o 
  -5   9   2      338.47      308.15      9.63 o 
  -4   9   2      200.07      163.30     24.06 o 
  -3   9   2      257.47      251.41     15.35 o 
  -2   9   2      433.43      404.84     33.35 o 
  -1   9   2        1.34       -2.88      2.88 o 
   0   9   2      229.02      228.27      7.53 o 
   1   9   2      141.35      128.69      8.52 o 
   2   9   2        5.41       -0.41      3.57 o 
   3   9   2     2230.17     2167.43     39.20 o 
   4   9   2      723.64      735.91     12.66 o 
   5   9   2       79.16       85.31      6.79 o 
   6   9   2       86.67       84.10      6.95 o 
   7   9   2      213.33      186.43     12.05 o 
   8   9   2       32.03       31.73      9.36 o 
  -8  10   2       25.00       23.08     12.16 o 
  -7  10   2        4.88        5.44      9.92 o 
  -6  10   2      138.85      127.48     13.53 o 
  -5  10   2       34.76       37.43      5.58 o 
  -4  10   2       22.35       17.66      5.76 o 
  -3  10   2      102.28      108.46     14.82 o 
  -2  10   2        7.89        3.52      3.81 o 
  -1  10   2       50.94       55.40      4.82 o 
   0  10   2      418.24      428.33     25.63 o 
   1  10   2      444.00      419.88     11.94 o 
   2  10   2       10.25        6.72      3.95 o 
   3  10   2     1130.99     1180.43     16.10 o 
   4  10   2      238.94      236.49     14.83 o 
   5  10   2      317.65      315.56     10.17 o 
   6  10   2       73.77       71.04      6.50 o 
   7  10   2       29.95       31.61      5.79 o 
   8  10   2        1.49        8.89      8.46 o 
  -8  11   2        0.44      -11.19     11.19 o 
  -7  11   2        6.43       -1.68     10.99 o 
  -6  11   2       87.48       63.10     11.62 o 
  -5  11   2        7.58       17.06      7.31 o 
  -4  11   2        0.64       -2.73      7.70 o 
  -3  11   2       56.01       72.46      5.93 o 
  -2  11   2       28.28       24.93      6.39 o 
  -1  11   2       65.88       69.56      8.39 o 
   0  11   2       96.87      101.17      8.44 o 
   1  11   2      205.64      201.71      8.73 o 
   2  11   2        0.20       -2.37      4.09 o 
   3  11   2      286.65      324.38     10.31 o 
   4  11   2       30.65       28.50      5.11 o 
   5  11   2        9.02        5.64      4.86 o 
   6  11   2      195.30      178.38      9.18 o 
   7  11   2       78.66       75.79      7.01 o 
  -7  12   2        0.98      -10.58     11.03 o 
  -6  12   2       68.88       63.66     10.43 o 
  -5  12   2        1.34        0.47      7.15 o 
  -4  12   2       10.91        7.02      9.90 o 
  -3  12   2      126.67      142.98     11.48 o 
  -2  12   2        0.95        4.89      6.00 o 
  -1  12   2       12.08       19.71      6.39 o 
   0  12   2      191.67      212.48     13.35 o 
   1  12   2      112.97      125.21      8.04 o 
   2  12   2        1.94        7.08      4.49 o 
   3  12   2      192.38      198.71      9.38 o 
   4  12   2       22.34       19.74      5.26 o 
   5  12   2       25.84       22.82      5.56 o 
   6  12   2       55.13       72.56      7.29 o 
   7  12   2       99.51       92.12      8.16 o 
  -6  13   2       16.52       18.36     10.95 o 
  -5  13   2        0.69       -1.72      3.43 o 
  -4  13   2       20.07       -6.51     14.70 o 
  -3  13   2       94.84      105.57     12.24 o 
  -2  13   2       12.03       13.64      7.33 o 
  -1  13   2       31.85       44.93      8.67 o 
   0  13   2       48.29       58.28      9.34 o 
   1  13   2      303.44      285.46     14.81 o 
   2  13   2      376.87      394.78     16.86 o 
   3  13   2        1.64       -4.78      6.55 o 
   4  13   2      160.40      147.58     25.57 o 
   5  13   2        2.68        2.28      5.35 o 
   6  13   2       31.97       34.33      7.44 o 
  -5  14   2        3.48       -4.09      9.92 o 
  -4  14   2       51.52       -4.72      9.86 o 
  -3  14   2        1.07       -0.53      7.70 o 
  -2  14   2        0.56        1.91      7.70 o 
  -1  14   2       24.15       37.76      9.22 o 
   0  14   2      155.45      189.46     14.50 o 
   1  14   2        0.45       -5.93      8.05 o 
   2  14   2      106.16      118.01     14.13 o 
   3  14   2       75.58       80.52     12.10 o 
   4  14   2       26.24       18.34      8.48 o 
   5  14   2       12.64        8.46      8.52 o 
  -4  15   2       43.20        1.70     14.27 o 
  -3  15   2        9.76       26.78      9.90 o 
  -2  15   2        1.60       -6.92      8.60 o 
  -1  15   2       62.28       95.51     12.55 o 
   0  15   2      174.34      210.40     16.33 o 
   1  15   2        2.02        1.75      8.48 o 
   2  15   2        0.99        8.34      8.95 o 
   3  15   2       58.74       64.83     11.60 o 
  -2  16   2        0.25       -3.68      9.10 o 
  -1  16   2       52.63       75.30     12.59 o 
   0  16   2      108.35      180.95     17.60 o 
   1  16   2        5.45        2.14     10.27 o 
  -1 -14   3       97.24       93.82     11.85 o 
   0 -14   3       14.61       21.29     10.00 o 
   1 -14   3       19.25       13.86      8.99 o 
   2 -14   3       25.70       44.64     10.88 o 
   3 -14   3        2.22        4.87      9.80 o 
   4 -14   3        1.65       -8.42      8.42 o 
  -3 -13   3       10.99       16.55      8.52 o 
  -2 -13   3        8.99        5.42      8.42 o 
  -1 -13   3      125.15      142.27     13.68 o 
   0 -13   3        2.88        2.36      7.31 o 
   1 -13   3       46.73       52.88      9.75 o 
   2 -13   3       22.05       16.80      8.58 o 
   3 -13   3        8.93        7.43      9.16 o 
   4 -13   3       36.63       28.50      8.42 o 
   5 -13   3       46.96       35.61     18.30 o 
  -4 -12   3       87.43       82.63     10.80 o 
  -3 -12   3       45.63       46.16      9.16 o 
  -2 -12   3      215.46      198.57     14.05 o 
  -1 -12   3      236.08      240.48     14.56 o 
   0 -12   3        0.94        0.68      6.65 o 
   1 -12   3      161.50      161.51     13.14 o 
   2 -12   3      266.35      273.22     15.20 o 
   3 -12   3       97.64      101.52     12.46 o 
   4 -12   3       17.79       20.62      7.84 o 
   5 -12   3       10.38      -14.58     17.11 o 
   6 -12   3       19.72       10.33     10.35 o 
   7 -12   3        0.20       -0.16      9.16 o 
  -5 -11   3      158.26      120.29     12.16 o 
  -4 -11   3      375.22      401.60     17.23 o 
  -3 -11   3       13.42       16.14      7.41 o 
  -2 -11   3      209.05      215.51     13.64 o 
  -1 -11   3      448.80      434.13     17.29 o 
   0 -11   3       69.85       71.83      9.38 o 
   1 -11   3      259.85      286.50     14.35 o 
   2 -11   3      195.20      209.13     13.49 o 
   3 -11   3       55.17       56.53      8.73 o 
   4 -11   3       16.68       17.58      6.94 o 
   5 -11   3       63.07       53.84     16.88 o 
   6 -11   3        1.54       -6.86      9.10 o 
   7 -11   3        0.23       -1.21     10.06 o 
  -6 -10   3       17.85       17.54      7.70 o 
  -5 -10   3      214.37      199.07     13.45 o 
  -4 -10   3      419.72      435.30     16.47 o 
  -3 -10   3      307.04      301.90     14.81 o 
  -2 -10   3      500.29      444.95     16.16 o 
  -1 -10   3      360.11      345.19     14.54 o 
   0 -10   3       81.03       85.40     10.55 o 
   1 -10   3      170.60      144.96     12.10 o 
   2 -10   3      169.79      148.12     12.20 o 
   3 -10   3       17.74       15.15      6.78 o 
   4 -10   3       52.62       41.32      7.17 o 
   5 -10   3      151.83      149.84     12.10 o 
   6 -10   3        4.49        1.89      8.58 o 
   7 -10   3       11.91       18.81      9.90 o 
   8 -10   3        0.81       -3.53      9.92 o 
  -7  -9   3      180.77      158.30     13.94 o 
  -6  -9   3       19.81       28.29      8.06 o 
  -5  -9   3      175.04      169.96      8.99 o 
  -4  -9   3      651.99      629.09     26.25 o 
  -3  -9   3      136.81      131.67     10.88 o 
  -2  -9   3      257.51      249.38     13.16 o 
   0  -9   3       20.18       16.02      6.63 o 
   1  -9   3        3.46       -4.74      5.59 o 
   2  -9   3     1605.87     1534.23     25.94 o 
   3  -9   3       25.60       23.45      6.53 o 
   4  -9   3       29.46       32.92      6.63 o 
   5  -9   3        9.24       12.44      5.18 o 
   6  -9   3        1.12       -6.22      7.54 o 
   7  -9   3        2.99       -0.35      9.20 o 
   8  -9   3       16.72       36.82     12.22 o 
   9  -9   3        1.84        2.22     11.05 o 
  -7  -8   3      100.79      121.90     13.35 o 
  -6  -8   3       33.24       38.49      5.84 o 
  -5  -8   3      188.83      181.37      8.76 o 
  -4  -8   3     1512.10     1426.86     17.39 o 
  -3  -8   3        5.49        5.56      3.91 o 
  -2  -8   3      322.84      334.20      9.57 o 
  -1  -8   3      150.60      132.45     10.68 o 
   0  -8   3      189.24      171.34     10.68 o 
   1  -8   3     1357.51     1351.38     22.98 o 
   2  -8   3      427.34      396.14     13.88 o 
   3  -8   3       42.11       43.21      6.92 o 
   4  -8   3       29.51       30.04      6.41 o 
   5  -8   3        2.83        5.36      4.36 o 
   6  -8   3        0.27        3.24      7.50 o 
   7  -8   3       70.08       61.50     10.58 o 
   8  -8   3      103.96      133.03     16.02 o 
   9  -8   3       68.99       79.41     14.00 o 
  -8  -7   3       53.24       57.31     10.99 o 
  -7  -7   3      357.74      389.40     19.43 o 
  -6  -7   3       10.33        6.82      4.63 o 
  -5  -7   3      257.79      269.50     12.07 o 
  -4  -7   3      673.95      615.00     14.32 o 
  -3  -7   3       87.76       75.64      6.10 o 
  -2  -7   3      164.23      163.76      6.63 o 
  -1  -7   3      717.03      654.47     26.36 o 
   0  -7   3      174.49      189.78     10.00 o 
   1  -7   3      957.00      884.09     17.68 o 
   2  -7   3      831.09      725.05     15.40 o 
   3  -7   3        2.63        1.25      4.91 o 
   4  -7   3       17.50       12.06      5.60 o 
   5  -7   3      157.84      148.04     13.48 o 
   6  -7   3       34.43       37.41      9.04 o 
   7  -7   3        4.27        0.47      8.21 o 
   8  -7   3       94.29      105.41     13.33 o 
   9  -7   3       19.22       15.98     10.76 o 
  10  -7   3        0.26        7.11     12.42 o 
  -8  -6   3      158.14      143.77     13.76 o 
  -7  -6   3      526.11      529.21     20.43 o 
  -6  -6   3      217.10      171.18     11.89 o 
  -5  -6   3      163.90      175.83      8.09 o 
  -4  -6   3      503.59      510.20     10.50 o 
  -3  -6   3       10.26       11.38      3.64 o 
  -2  -6   3      911.24      834.00     15.50 o 
  -1  -6   3     1251.68     1181.48     48.69 o 
   0  -6   3        5.47        5.63      2.43 o 
   1  -6   3     1411.94     1341.81     78.11 o 
   2  -6   3       24.53       31.42      5.30 o 
   3  -6   3        3.23        0.74      4.11 o 
   4  -6   3      187.43      240.05     46.29 o 
   5  -6   3      175.17      162.37      7.40 o 
   6  -6   3       53.26       61.71      9.45 o 
   7  -6   3       14.58        8.32      7.95 o 
   8  -6   3       70.25       70.39     11.87 o 
   9  -6   3        3.56        8.71     10.49 o 
  10  -6   3       19.81       -2.75     11.31 o 
  -8  -5   3      119.36      108.79     12.63 o 
  -7  -5   3      155.89      173.73     13.10 o 
  -6  -5   3       38.83       36.96      8.75 o 
  -5  -5   3      186.80      204.94      8.36 o 
  -4  -5   3       74.14       79.32      6.27 o 
  -3  -5   3      221.02      230.42      7.53 o 
  -2  -5   3     1380.81     1280.09     12.97 o 
  -1  -5   3     1448.02     1482.81     19.72 o 
   0  -5   3        3.94        4.15      2.06 o 
   1  -5   3     1169.64      978.45     15.61 o 
   2  -5   3      345.48      336.16     10.86 o 
   3  -5   3       48.26       39.26      5.15 o 
   4  -5   3      406.73      373.51     21.49 o 
   5  -5   3      198.61      194.20      6.68 o 
   6  -5   3       14.40       14.88      4.17 o 
   7  -5   3      114.67      116.04     12.51 o 
   8  -5   3      209.00      209.42     15.50 o 
   9  -5   3        0.15       -9.80      9.80 o 
  10  -5   3       22.12       15.13     11.05 o 
  -9  -4   3       22.20       20.80      9.49 o 
  -8  -4   3       39.57       39.86      9.92 o 
  -7  -4   3       52.85       54.36      8.83 o 
  -6  -4   3       80.71       72.14      9.88 o 
  -5  -4   3     1821.84     1923.83     46.95 o 
  -4  -4   3      146.84      147.53      7.99 o 
  -3  -4   3      214.01      214.30      7.70 o 
  -2  -4   3     1682.29     1559.90     52.28 o 
  -1  -4   3     7873.23     8848.17     42.11 o 
   0  -4   3     1323.48     1373.58     11.16 o 
   1  -4   3     1486.15     1550.63     19.63 o 
   2  -4   3      386.53      317.53      9.22 o 
   3  -4   3      176.82      130.47     28.98 o 
   4  -4   3      362.53      358.17      8.99 o 
   5  -4   3      151.96      151.63      5.37 o 
   6  -4   3       94.58      100.90     14.36 o 
   7  -4   3      134.25      128.79      8.28 o 
   8  -4   3      394.44      404.75     16.11 o 
   9  -4   3       20.48       16.78     10.88 o 
  10  -4   3        2.22        4.78     10.35 o 
  -9  -3   3        5.19       -4.05      8.62 o 
  -8  -3   3       63.91       78.44     11.25 o 
  -7  -3   3      369.05      347.62     15.40 o 
  -6  -3   3      526.65      502.90     17.33 o 
  -5  -3   3      302.50      312.55     12.10 o 
  -4  -3   3      740.46      754.66     11.23 o 
  -3  -3   3        0.59       -1.15      2.52 o 
  -2  -3   3     2427.38     2610.80     20.74 o 
  -1  -3   3     2373.64     2624.55     16.94 o 
   0  -3   3      486.66      460.10     63.83 o 
   1  -3   3     1415.25     1430.03     17.29 o 
   2  -3   3      618.10      625.21     11.52 o 
   3  -3   3      535.87      611.57     36.43 o 
   4  -3   3      224.88      168.55     11.05 o 
   5  -3   3     1529.15     1382.03     50.18 o 
   6  -3   3       20.22       13.69      4.24 o 
   7  -3   3      815.95      867.30     14.76 o 
   8  -3   3       66.03       60.38     10.63 o 
   9  -3   3      100.33       98.61      8.17 o 
  10  -3   3       17.51       24.48      6.32 o 
  -9  -2   3       12.65        2.59      9.41 o 
  -8  -2   3      116.29      109.49     13.16 o 
  -7  -2   3      195.09      212.56     14.17 o 
  -6  -2   3      224.21      203.42     12.96 o 
  -5  -2   3     1070.51     1036.74     23.89 o 
  -4  -2   3     1006.34     1022.69     29.68 o 
  -3  -2   3      239.87      303.25      6.54 o 
  -2  -2   3     9124.57    10284.75    119.21 o 
  -1  -2   3     1136.17     1076.14      9.70 o 
   0  -2   3      501.44      549.59      6.42 o 
   1  -2   3      104.40      110.29      7.00 o 
   2  -2   3      438.11      326.44     14.54 o 
   3  -2   3        0.30        3.38      2.37 o 
   4  -2   3     2222.65     2274.66     13.51 o 
   5  -2   3     1897.38     1812.36     49.44 o 
   6  -2   3      153.11      127.56      6.88 o 
   7  -2   3      636.03      683.18     13.53 o 
   8  -2   3      171.09      168.13      8.63 o 
   9  -2   3       85.60       80.31      7.53 o 
  10  -2   3       15.20       20.97      6.42 o 
  11  -2   3       18.66       30.15     10.29 o 
  -9  -1   3       36.28       43.70     10.74 o 
  -8  -1   3      347.21      319.22     17.23 o 
  -7  -1   3      123.37      100.31     11.64 o 
  -6  -1   3        5.58       -2.36      7.02 o 
  -5  -1   3      665.16      581.65     26.09 o 
  -4  -1   3     1238.83     1417.91     13.71 o 
  -3  -1   3       17.21       33.54      7.70 o 
  -2  -1   3     3981.17     4604.99     24.90 o 
  -1  -1   3     2070.18     2480.59     15.89 o 
   0  -1   3       11.29       13.31      1.82 o 
   1  -1   3      454.52      480.08      5.29 o 
   2  -1   3     1407.81     1392.20     46.59 o 
   3  -1   3       13.77       10.19      1.93 o 
   4  -1   3     2108.36     1978.73     53.31 o 
   5  -1   3     2422.05     2265.35     55.37 o 
   6  -1   3        3.58        2.52      3.97 o 
   7  -1   3        5.00       -1.88      4.60 o 
   8  -1   3      129.33      126.98     17.94 o 
   9  -1   3        0.31       -0.20      5.20 o 
  10  -1   3       18.88       18.90      6.45 o 
  11  -1   3       34.89       35.33     18.48 o 
  -9   0   3        6.63        2.92      8.95 o 
  -8   0   3      104.63      114.79     13.29 o 
  -7   0   3      154.79      129.29     12.34 o 
  -6   0   3        0.70       -5.96      6.76 o 
  -4   0   3     1235.92     1312.59     80.96 o 
  -3   0   3      519.20      608.90      8.13 o 
  -2   0   3     1960.40     2345.43     57.61 o 
  -1   0   3      127.94      158.77      4.67 o 
   0   0   3       20.20       27.29      2.02 o 
   1   0   3     1394.05     1550.77     35.91 o 
   2   0   3     1329.81     1425.36     78.57 o 
   3   0   3       71.15       51.82      3.40 o 
   4   0   3     1268.66     1330.80     18.97 o 
   5   0   3     3728.47     3866.91     60.82 o 
   6   0   3       62.50       67.03      5.62 o 
   7   0   3      118.66       90.11      6.76 o 
   8   0   3      149.19      162.56      9.71 o 
   9   0   3        1.42       -2.25      5.45 o 
  10   0   3       58.69       58.13      7.80 o 
  11   0   3       67.14       65.42      8.69 o 
 -10   1   3       12.32       14.03      9.49 o 
  -9   1   3        5.85       -0.86      7.84 o 
  -8   1   3       55.37       56.90     10.72 o 
  -7   1   3      114.44      114.48     12.38 o 
  -6   1   3      177.33      189.02     13.18 o 
  -5   1   3      829.01      823.21     37.58 o 
  -4   1   3      982.64     1062.25     35.95 o 
  -3   1   3      234.35      228.11     10.08 o 
  -2   1   3     2710.83     3058.89     62.21 o 
  -1   1   3      449.13      499.10      9.08 o 
   0   1   3      354.32      396.23      5.13 o 
   1   1   3     8945.39    10326.64     46.61 o 
   2   1   3     1665.22     1745.96     16.86 o 
   3   1   3     1046.89     1226.29     15.66 o 
   4   1   3     4428.17     4819.04     72.29 o 
   5   1   3     1102.57      949.34     12.02 o 
   6   1   3       61.96       63.65      5.44 o 
   7   1   3        5.20        2.90      4.94 o 
   8   1   3      129.42      117.40      8.30 o 
   9   1   3       14.28        4.85      5.66 o 
  10   1   3       14.01       12.32      9.12 o 
  11   1   3       10.38        4.17      9.84 o 
 -10   2   3        0.91        0.21      9.20 o 
  -9   2   3       79.08       86.21     11.95 o 
  -8   2   3       12.64       20.72      9.15 o 
  -7   2   3        1.22        7.56      5.53 o 
  -6   2   3      168.88      172.76      8.80 o 
  -5   2   3     1438.83     1355.39     16.29 o 
  -4   2   3     1201.43     1211.73     37.74 o 
  -3   2   3      127.47       79.78     12.17 o 
  -2   2   3      645.03      688.65     12.51 o 
  -1   2   3      250.17      307.16      7.76 o 
   0   2   3     2152.27     2178.58    125.37 o 
   1   2   3      101.00      109.21     16.08 o 
   2   2   3    11447.80    13164.29    179.56 o 
   3   2   3      170.99      244.13     10.02 o 
   4   2   3      422.51      379.99     28.24 o 
   5   2   3      171.17      122.27     23.66 o 
   6   2   3       54.02       59.13      5.50 o 
   7   2   3       90.01       88.92      7.00 o 
   8   2   3       69.89       54.09      8.87 o 
   9   2   3        4.18        2.71      7.27 o 
  10   2   3       19.73       27.46      9.43 o 
  11   2   3       13.98       25.98     11.64 o 
 -10   3   3        0.50        2.75      9.69 o 
  -9   3   3      122.20      112.40      9.60 o 
  -8   3   3       39.48       56.04     11.37 o 
  -7   3   3       12.40        8.96      5.49 o 
  -6   3   3        2.92        9.96      6.49 o 
  -5   3   3      723.47      749.01     15.94 o 
  -4   3   3      308.34      325.62      7.93 o 
  -3   3   3      934.71     1172.19     73.30 o 
  -2   3   3     1825.23     1874.63     71.01 o 
   0   3   3      203.14      204.18      6.30 o 
   1   3   3     6170.53     6305.07     43.84 o 
   3   3   3       45.98       42.69      4.81 o 
   4   3   3     1432.79     1621.42     21.36 o 
   5   3   3      572.09      639.38     14.87 o 
   6   3   3        4.32        4.27      5.96 o 
   7   3   3      436.34      465.16     15.98 o 
   8   3   3        2.96       -4.33      6.61 o 
   9   3   3       31.83       30.08      8.36 o 
  10   3   3      197.14      176.29     14.85 o 
  -9   4   3       54.67       54.45      8.05 o 
  -8   4   3       98.28       87.40      9.37 o 
  -7   4   3       54.88       47.55      6.28 o 
  -6   4   3       73.13       74.82      7.66 o 
  -5   4   3      974.93      986.83     14.60 o 
  -4   4   3       15.10       17.12      4.60 o 
  -3   4   3     1871.50     2176.27     42.33 o 
  -2   4   3     1331.05     1488.18     50.54 o 
  -1   4   3     1126.56     1034.18     14.11 o 
   0   4   3      100.86       87.99      5.73 o 
   1   4   3     1737.87     1776.91     19.16 o 
   2   4   3       67.30       61.13      6.18 o 
   3   4   3     1069.38     1225.11     19.28 o 
   4   4   3      188.89      168.98      9.82 o 
   5   4   3       50.02       47.54      6.76 o 
   6   4   3      606.16      575.88     17.13 o 
   7   4   3      238.42      184.03     12.69 o 
   8   4   3      114.55      112.14     11.11 o 
   9   4   3       68.89       48.42      9.10 o 
  10   4   3      144.14      141.28     13.82 o 
  -9   5   3       25.12       21.82      7.01 o 
  -8   5   3       73.96       84.95      8.23 o 
  -7   5   3       63.81       59.13     11.63 o 
  -6   5   3      137.20      172.02     20.80 o 
  -5   5   3      456.81      538.58     11.79 o 
  -4   5   3      210.91      218.18     17.61 o 
  -3   5   3      135.62      130.16      8.35 o 
  -2   5   3      731.45      720.34     16.23 o 
  -1   5   3      100.51       89.24      6.39 o 
   0   5   3      472.64      503.93     10.58 o 
   1   5   3     4213.37     4018.44     32.84 o 
   2   5   3      518.87      525.59     11.70 o 
   3   5   3     2833.97     3520.90     34.87 o 
   4   5   3      986.42      892.74     17.00 o 
   5   5   3      192.86      201.49     11.23 o 
   6   5   3      310.99      290.80     13.00 o 
   7   5   3      456.15      487.42     18.15 o 
   8   5   3      360.72      317.59     15.57 o 
   9   5   3        0.10       -0.21      7.91 o 
  10   5   3       75.10       65.77     10.16 o 
  -9   6   3       17.74       20.30      7.17 o 
  -8   6   3       17.08       21.40      6.91 o 
  -7   6   3       36.95       35.73      6.63 o 
  -6   6   3      232.47      286.15     20.21 o 
  -5   6   3      706.72      724.44     12.96 o 
  -4   6   3      312.69      338.55      9.21 o 
  -3   6   3      874.15      895.62     11.74 o 
  -2   6   3      897.60      673.99    253.59 o 
  -1   6   3      356.71      311.33      8.95 o 
   0   6   3     1385.66     1237.87     16.16 o 
   1   6   3     4302.45     4531.57     37.54 o 
   2   6   3      363.69      323.28     10.58 o 
   3   6   3      899.17      994.06     19.16 o 
   4   6   3      782.00      742.40     16.65 o 
   5   6   3       25.98       35.36      7.54 o 
   6   6   3      522.95      433.92     15.63 o 
   7   6   3      770.46      671.97     18.97 o 
   8   6   3      293.77      284.02     15.03 o 
   9   6   3       60.98       49.30      9.63 o 
  -9   7   3       18.57       16.22      7.34 o 
  -8   7   3       72.20       72.28      8.18 o 
  -7   7   3       25.57       14.16      6.25 o 
  -6   7   3        2.03        1.48      5.36 o 
  -5   7   3      776.58      740.24     23.44 o 
  -4   7   3       41.11       36.01      5.06 o 
  -3   7   3      142.76      165.90      9.63 o 
  -2   7   3      698.72      603.36     13.04 o 
  -1   7   3      884.79      913.83     15.42 o 
   0   7   3     1360.46     1378.31     19.10 o 
   1   7   3     3274.88     3226.18     31.40 o 
   2   7   3       25.19       25.38      5.69 o 
   3   7   3      316.62      391.01     14.00 o 
   4   7   3     1507.91     1553.86     25.01 o 
   5   7   3        1.35       -4.29      6.63 o 
   6   7   3        0.87        5.28      6.84 o 
   7   7   3      635.22      577.34     18.40 o 
   8   7   3      254.16      260.44     15.28 o 
   9   7   3       60.16       40.33      9.08 o 
  -9   8   3        0.92        1.71      6.62 o 
  -8   8   3      116.76      115.24      9.83 o 
  -7   8   3      159.70      149.28      9.57 o 
  -6   8   3       23.50       39.13      6.31 o 
  -5   8   3       10.43       13.73      5.07 o 
  -4   8   3        3.17        2.76      7.71 o 
  -3   8   3      285.85      261.10      6.81 o 
  -2   8   3     1359.22     1297.42     19.80 o 
  -1   8   3      690.92      643.28     13.47 o 
   0   8   3     1003.64     1054.84     17.60 o 
   1   8   3     1294.66     1177.21     18.79 o 
   2   8   3      143.61      109.92      7.72 o 
   3   8   3      561.16      557.79     15.01 o 
   4   8   3      972.23      961.06     20.17 o 
   5   8   3      766.10      690.78     17.87 o 
   6   8   3       26.43       22.05      7.72 o 
   7   8   3      877.77      869.51     36.72 o 
   8   8   3      153.45      152.49     13.22 o 
   9   8   3       13.21       14.29      8.13 o 
  -8   9   3       13.25       13.52      6.93 o 
  -7   9   3        5.35       -3.76      5.85 o 
  -6   9   3       55.96       63.69      8.35 o 
  -5   9   3       42.44       45.42      6.09 o 
  -4   9   3        7.13        6.29      4.17 o 
  -3   9   3      118.49      115.27     26.40 o 
  -2   9   3     1765.87     1771.09    151.24 o 
  -1   9   3      126.50      121.28      9.20 o 
   0   9   3      229.96      249.54     10.35 o 
   1   9   3      454.02      515.14     14.85 o 
   2   9   3        0.62       -2.28      5.54 o 
   3   9   3      373.24      370.14     13.78 o 
   4   9   3      504.29      512.06     16.14 o 
   5   9   3      132.75      131.51     11.42 o 
   6   9   3       24.30       28.90      4.82 o 
   7   9   3      553.42      544.63     28.46 o 
   8   9   3       58.17       56.00     10.14 o 
   9   9   3       31.75       28.54      9.26 o 
  -8  10   3        0.39       -7.76     10.74 o 
  -7  10   3        2.20        8.05     10.72 o 
  -6  10   3       16.02       20.50      5.83 o 
  -5  10   3      106.66       93.45     13.55 o 
  -4  10   3       15.31        9.31      4.30 o 
  -3  10   3       80.10       78.83     19.86 o 
  -2  10   3      283.07      267.54     11.00 o 
  -1  10   3       10.70       10.90      3.82 o 
   0  10   3      327.32      345.34     12.79 o 
   1  10   3      150.32      148.84     10.25 o 
   2  10   3       63.04       71.89      8.30 o 
   3  10   3      331.25      365.38     14.39 o 
   4  10   3      418.03      451.22     11.12 o 
   5  10   3      737.04      734.07     14.67 o 
   6  10   3       15.57       11.84      4.78 o 
   7  10   3      126.89      137.54      8.97 o 
   8  10   3      124.99      129.47     14.09 o 
  -7  11   3        0.39        3.55     10.64 o 
  -6  11   3       34.10       18.75      7.54 o 
  -5  11   3       16.78       18.05      8.89 o 
  -4  11   3        2.39        0.03      3.15 o 
  -3  11   3      135.91      150.07     14.72 o 
  -2  11   3      355.09      378.57     10.01 o 
  -1  11   3        0.02       -3.87      3.88 o 
   0  11   3      397.11      431.22     14.63 o 
   1  11   3      390.79      388.41     10.19 o 
   2  11   3       58.87       50.89      7.05 o 
   3  11   3       88.53       95.03      7.45 o 
   4  11   3      120.81      138.66     12.70 o 
   5  11   3      303.55      325.91     22.15 o 
   6  11   3        1.32        0.74      4.88 o 
   7  11   3        9.25        5.75      5.34 o 
   8  11   3        8.56       10.06      9.36 o 
  -7  12   3        9.68        3.76     10.76 o 
  -6  12   3       15.26       10.80      9.77 o 
  -5  12   3       18.49       29.22      9.84 o 
  -4  12   3        2.43        0.29      4.39 o 
  -3  12   3      176.15      201.26     12.40 o 
  -2  12   3      124.42      137.11     11.89 o 
  -1  12   3        0.68        0.78      6.04 o 
   0  12   3       61.72       70.83      6.46 o 
   1  12   3      108.86      112.74      7.37 o 
   2  12   3       36.50       34.44      5.57 o 
   3  12   3       54.06       43.94      5.87 o 
   4  12   3      153.62      165.36     13.13 o 
   5  12   3        5.28        2.77      5.22 o 
   6  12   3       87.68       83.98     15.42 o 
   7  12   3        7.36        6.66      5.53 o 
  -6  13   3       13.05       12.83     10.51 o 
  -5  13   3       30.95       15.54      7.93 o 
  -4  13   3        0.34       -3.63      9.73 o 
  -3  13   3       44.25       54.75      8.48 o 
  -2  13   3      110.03      117.23     11.50 o 
  -1  13   3       70.34       83.23      9.98 o 
   0  13   3       39.39       30.76      8.50 o 
   1  13   3        8.09       -2.24      7.82 o 
   2  13   3        6.53       -2.32      4.82 o 
   3  13   3      118.09      146.68     11.48 o 
   4  13   3      134.80      147.70      9.68 o 
   5  13   3       14.73        7.37      5.73 o 
   6  13   3      117.81      112.69      8.83 o 
  -5  14   3       38.19       24.81     10.97 o 
  -4  14   3        0.09        1.33     11.03 o 
  -3  14   3       93.32      123.62     13.29 o 
  -2  14   3        4.53        1.62      7.68 o 
  -1  14   3       14.90       15.11      7.68 o 
   0  14   3      116.23      123.17     12.73 o 
   1  14   3       13.31        8.60      8.34 o 
   2  14   3        0.20       -4.15      7.64 o 
   3  14   3      133.75      173.62     14.99 o 
   4  14   3      100.89       95.70      8.20 o 
   5  14   3       19.47       16.34      8.27 o 
  -4  15   3        0.21        1.54     12.30 o 
  -2  15   3        2.22       -4.19      8.32 o 
  -1  15   3       18.91       14.89      8.71 o 
   0  15   3      124.11      182.97     15.83 o 
   1  15   3       83.73      110.50     13.25 o 
   2  15   3       12.80       22.83      9.55 o 
   3  15   3       74.06       76.25     12.32 o 
   4  15   3       97.80       96.90     12.65 o 
  -2  16   3        7.95        8.42     10.19 o 
  -1  16   3       25.18       40.62     11.13 o 
   0  16   3      114.01      157.42     15.85 o 
   1  16   3       33.26       40.49     10.55 o 
   2  16   3        7.07        4.50      9.30 o 
   1 -14   4        5.37        0.33      9.73 o 
   2 -14   4        5.82        6.49      8.54 o 
  -2 -13   4        9.83       10.16      8.38 o 
  -1 -13   4      196.50      194.06     14.46 o 
   0 -13   4       69.66       56.02     10.53 o 
   1 -13   4        2.80        8.54      8.71 o 
   2 -13   4       51.80       79.72     12.36 o 
   3 -13   4       34.07       33.55      9.32 o 
   4 -13   4       43.69       52.45     10.49 o 
   5 -13   4        0.75      -10.47     20.41 o 
  -3 -12   4      234.33      241.63     15.30 o 
  -2 -12   4        1.90       -3.06      6.76 o 
  -1 -12   4      229.28      229.81     14.21 o 
   0 -12   4       63.05       53.78      9.16 o 
   1 -12   4        0.88        0.02      7.25 o 
   2 -12   4       70.99       57.93     10.21 o 
   3 -12   4       58.44       67.56      9.94 o 
   4 -12   4        0.44       -1.58      7.52 o 
   5 -12   4       32.78       42.49     16.86 o 
   6 -12   4       28.19       35.59     12.77 o 
  -4 -11   4      129.67      139.99     13.41 o 
  -3 -11   4      169.23      154.01     12.61 o 
  -2 -11   4       37.12       34.09      8.52 o 
  -1 -11   4      227.97      205.00     13.90 o 
   0 -11   4       94.56       93.13     11.01 o 
   1 -11   4       53.06       37.83      8.89 o 
   2 -11   4       49.96       48.89      9.08 o 
   3 -11   4       45.65       57.99      8.99 o 
   4 -11   4        6.28       10.06      7.50 o 
   5 -11   4       83.05       85.95     13.41 o 
   6 -11   4       69.93       76.76     14.13 o 
   7 -11   4        0.04        3.06      9.59 o 
  -5 -10   4        3.48       -1.40      7.25 o 
  -4 -10   4      235.71      230.50     14.31 o 
  -3 -10   4      491.94      477.58     17.74 o 
  -2 -10   4        4.73        0.70      6.35 o 
  -1 -10   4      237.27      248.25     14.21 o 
   1 -10   4      130.92      138.30     12.75 o 
   2 -10   4      176.75      169.64     13.31 o 
   3 -10   4       25.96       35.36      7.17 o 
   4 -10   4        9.56        9.88      6.88 o 
   5 -10   4      124.08      113.67     11.69 o 
   6 -10   4      116.26      117.89     14.39 o 
   7 -10   4       12.69       11.56     10.35 o 
   8 -10   4        4.16        4.48     11.15 o 
  -5  -9   4       27.59       18.38      7.78 o 
  -4  -9   4      566.27      535.59     17.76 o 
  -3  -9   4      189.49      198.63     13.10 o 
  -2  -9   4       26.85       24.54      7.33 o 
  -1  -9   4       17.61       11.75      6.59 o 
   0  -9   4      154.18      141.59     11.15 o 
   1  -9   4      619.54      555.33     17.04 o 
   2  -9   4      139.53      146.80     12.69 o 
   3  -9   4      883.69      761.09     18.48 o 
   4  -9   4        1.11       -5.73      5.73 o 
   5  -9   4      358.14      348.31     11.76 o 
   6  -9   4       48.03       31.44      8.26 o 
   7  -9   4        4.20       -0.41     10.02 o 
   8  -9   4        8.57       18.01     10.60 o 
   9  -9   4       15.34       25.75     12.12 o 
  -7  -8   4       54.14       34.52      9.38 o 
  -6  -8   4       17.69       21.01      8.13 o 
  -5  -8   4        6.09       -4.44      4.93 o 
  -4  -8   4      207.73      214.28      8.90 o 
  -3  -8   4      513.72      484.19     15.98 o 
  -2  -8   4       12.50       12.05      6.18 o 
  -1  -8   4        7.01        3.12      5.85 o 
   0  -8   4       66.06       51.54      6.82 o 
   1  -8   4       27.31       19.75      6.74 o 
   2  -8   4     1029.32      973.85     20.74 o 
   3  -8   4      667.72      581.12     16.28 o 
   4  -8   4       59.61       53.58      7.80 o 
   5  -8   4      116.49      121.89      8.68 o 
   6  -8   4        4.81       -6.28      6.98 o 
   7  -8   4        3.07       -1.05      6.88 o 
   8  -8   4       28.24       33.41     11.60 o 
   9  -8   4        8.15        1.62     10.70 o 
  -7  -7   4       77.29       69.49     10.45 o 
  -6  -7   4      118.79      119.25     11.77 o 
  -5  -7   4       38.01       48.35      6.20 o 
  -4  -7   4      197.93      200.76     15.71 o 
  -3  -7   4       33.85       41.16      5.66 o 
  -2  -7   4       52.00       63.34      5.22 o 
  -1  -7   4      591.80      540.01     15.01 o 
   0  -7   4      213.81      200.24     11.03 o 
   1  -7   4      113.75      114.71     10.80 o 
   2  -7   4     1175.68     1103.73     20.06 o 
   3  -7   4      406.90      404.21     14.11 o 
   4  -7   4      204.01      191.41      9.63 o 
   5  -7   4      136.60      127.94     14.04 o 
   6  -7   4       64.67       57.62      8.83 o 
   7  -7   4       26.45       15.46      9.43 o 
   8  -7   4      163.56      175.55     16.10 o 
   9  -7   4       83.19       78.44     13.06 o 
  -8  -6   4       83.15       78.98     12.65 o 
  -7  -6   4       40.54       31.66      9.01 o 
  -6  -6   4       50.15       39.96      8.36 o 
  -5  -6   4       21.98       21.12      9.50 o 
  -4  -6   4      152.76      171.42      8.50 o 
  -3  -6   4      153.50      134.32      6.67 o 
  -2  -6   4       85.70       74.32      5.81 o 
  -1  -6   4     1173.41     1113.25     12.44 o 
   0  -6   4      649.15      689.14      9.25 o 
   1  -6   4      489.11      461.63     13.74 o 
   2  -6   4     1461.95     1200.62     19.94 o 
   3  -6   4      237.51      200.73     10.02 o 
   4  -6   4      170.85      153.92     14.42 o 
   5  -6   4      346.81      329.92      9.61 o 
   6  -6   4      161.81      171.06     12.44 o 
   7  -6   4       11.08        9.59      8.73 o 
   8  -6   4       84.06       76.12     10.99 o 
   9  -6   4       67.62       66.64     11.97 o 
  10  -6   4       11.08        9.08     12.05 o 
  -8  -5   4       82.25       75.45     12.05 o 
  -7  -5   4      170.37      145.35     13.72 o 
  -6  -5   4       14.84        4.19      6.80 o 
  -5  -5   4      214.82      204.88      8.41 o 
  -4  -5   4       85.40      101.47     14.11 o 
  -3  -5   4      162.38      170.14      7.61 o 
  -2  -5   4       86.12       84.13      6.22 o 
  -1  -5   4     1232.27     1360.15     15.25 o 
   0  -5   4      567.35      496.25     24.78 o 
   1  -5   4       45.38       31.36      4.91 o 
   2  -5   4     2007.49     1867.92     23.49 o 
   3  -5   4      834.00      817.58     16.24 o 
   4  -5   4        2.18        4.68      4.01 o 
   5  -5   4       89.51       87.13      6.74 o 
   6  -5   4      171.40      184.38     12.94 o 
   7  -5   4        9.23       18.36      9.01 o 
   8  -5   4       28.38       21.19      9.18 o 
   9  -5   4        9.45        2.53     10.04 o 
  10  -5   4        0.51       -5.13      9.98 o 
  -8  -4   4       60.55       46.76     10.80 o 
  -7  -4   4      151.62      173.40     13.86 o 
  -6  -4   4       48.86       43.21      8.38 o 
  -5  -4   4       21.75       14.88      4.38 o 
  -4  -4   4     1059.62     1043.16     46.90 o 
  -3  -4   4       10.83        7.52      3.91 o 
  -2  -4   4      308.72      257.98      6.98 o 
  -1  -4   4     2315.16     2178.56     26.39 o 
   0  -4   4     1235.53     1483.81     12.00 o 
   1  -4   4     1494.53     1494.84     20.41 o 
   2  -4   4     2689.38     2451.22     26.02 o 
   3  -4   4      112.61      110.05      8.19 o 
   4  -4   4      124.14       91.50     12.25 o 
   5  -4   4      552.14      550.32      7.75 o 
   6  -4   4       72.34       68.29      5.99 o 
   7  -4   4       14.24       20.56      8.71 o 
   8  -4   4       73.69       92.92     11.42 o 
   9  -4   4      171.46      178.55     15.87 o 
  10  -4   4       11.16       -0.47      9.80 o 
  -9  -3   4       25.79       25.28     10.12 o 
  -8  -3   4       85.98       90.74     11.70 o 
  -7  -3   4       64.25       78.81     10.21 o 
  -6  -3   4       35.23       53.31      8.89 o 
  -5  -3   4      776.57      850.47     13.11 o 
  -4  -3   4       28.50       28.06      4.03 o 
  -3  -3   4      160.49      191.09     16.42 o 
  -2  -3   4     1561.06     1617.87     14.56 o 
  -1  -3   4     1693.81     1779.87     14.31 o 
   0  -3   4     3306.25     3506.05     20.16 o 
   1  -3   4      672.09      603.29      8.63 o 
   2  -3   4     1416.12     1393.77     18.69 o 
   3  -3   4      404.94      483.28     83.95 o 
   4  -3   4      526.44      544.00     12.90 o 
   5  -3   4      197.79      184.05      9.65 o 
   6  -3   4      426.13      351.48      8.75 o 
   7  -3   4      150.54      140.03     10.35 o 
   8  -3   4      226.33      241.62      9.92 o 
   9  -3   4       56.41       59.02     11.50 o 
  10  -3   4        1.22       -4.48     10.41 o 
  -9  -2   4        6.27        5.89      9.41 o 
  -8  -2   4       68.28       57.95     10.84 o 
  -7  -2   4      130.44      136.27     13.25 o 
  -6  -2   4       59.25       57.44      8.99 o 
  -5  -2   4      380.50      436.75      9.74 o 
  -4  -2   4      197.56      178.55      7.28 o 
  -3  -2   4      657.66      741.86     24.73 o 
  -2  -2   4      277.54      246.47      6.21 o 
  -1  -2   4    12376.76    13748.81    269.96 o 
   0  -2   4      674.05      755.86     23.94 o 
   1  -2   4        9.17        2.94      1.63 o 
   2  -2   4     1475.84     1404.77     25.54 o 
   3  -2   4        1.19       -0.46      1.72 o 
   4  -2   4       54.68       62.39      3.83 o 
   5  -2   4      585.38      533.41     11.73 o 
   6  -2   4       47.20       41.72      3.67 o 
   7  -2   4        9.98       12.21      5.03 o 
   8  -2   4      422.08      424.84     11.94 o 
   9  -2   4        8.94       -0.41     12.82 o 
  10  -2   4       22.47       14.49      6.12 o 
  11  -2   4       27.95       52.55     13.33 o 
  -9  -1   4        0.13       -5.44      9.49 o 
  -8  -1   4      176.63      180.01     15.46 o 
  -7  -1   4      186.70      177.48     13.72 o 
  -6  -1   4      133.83      158.98     13.49 o 
  -5  -1   4      109.18       86.02      8.99 o 
  -4  -1   4      620.04      655.36     48.26 o 
  -3  -1   4      344.08      399.64      7.85 o 
  -2  -1   4     1501.78     1652.32     13.99 o 
  -1  -1   4     1639.63     1927.27     73.97 o 
   0  -1   4      686.24      755.35     23.13 o 
   1  -1   4     2072.54     2434.83     92.38 o 
   2  -1   4      970.29     1068.12    109.86 o 
   3  -1   4       15.20       14.30      2.03 o 
   4  -1   4      341.67      326.30     10.51 o 
   5  -1   4     4115.91     4257.21     52.39 o 
   6  -1   4      600.92      542.92     16.12 o 
   7  -1   4       19.78       23.94      8.52 o 
   8  -1   4       21.84       16.31      5.45 o 
   9  -1   4      172.63      166.38      9.33 o 
  10  -1   4        0.07       -5.05      5.76 o 
  11  -1   4        8.32        9.25      7.06 o 
  -9   0   4       17.72        7.33      8.17 o 
  -8   0   4      121.60      126.00     13.53 o 
  -7   0   4       75.44       71.26     10.55 o 
  -6   0   4       29.89       42.51      8.44 o 
  -5   0   4       78.61       91.67     10.72 o 
  -4   0   4     1599.67     1616.02     19.36 o 
  -3   0   4      900.88      926.83     10.63 o 
  -2   0   4     1109.31     1110.57     12.00 o 
  -1   0   4     2878.37     3117.36     19.05 o 
   0   0   4       49.73       68.15     11.92 o 
   1   0   4       26.92       22.72      2.40 o 
   2   0   4     2254.57     2216.55     24.05 o 
   3   0   4       15.64       13.69      2.09 o 
   4   0   4      472.81      393.48      6.34 o 
   5   0   4     1535.66     1527.60     16.41 o 
   6   0   4      257.10      218.38      6.12 o 
   7   0   4       65.57       66.53      6.26 o 
   8   0   4       50.39       48.95      5.97 o 
   9   0   4       14.61       12.17      5.57 o 
  10   0   4        6.11        7.99      6.74 o 
  11   0   4       33.85       32.16      7.91 o 
  -9   1   4        0.06       -3.18      8.26 o 
  -8   1   4       31.60       28.97      8.99 o 
  -7   1   4       50.90       39.86      8.19 o 
  -6   1   4       64.48       83.10      9.51 o 
  -5   1   4      124.37      127.01     10.70 o 
  -4   1   4     1322.21     1380.42     13.15 o 
  -3   1   4       10.99        5.39      2.48 o 
  -2   1   4      725.76      714.14     35.92 o 
  -1   1   4     1295.50     1468.95     31.11 o 
   0   1   4      697.38      744.17     15.26 o 
   1   1   4      229.07      205.52     11.12 o 
   2   1   4      716.18      785.09      8.62 o 
   3   1   4      493.78      592.33     45.26 o 
   4   1   4       47.23       29.89      2.77 o 
   5   1   4      268.75      244.07     15.98 o 
   6   1   4        3.78       -1.29      4.27 o 
   7   1   4       74.32       72.07      8.06 o 
   8   1   4       23.81       33.47      5.71 o 
   9   1   4       15.26       12.56      5.77 o 
  10   1   4       46.85       44.46      7.49 o 
  11   1   4       52.40       49.18     11.66 o 
  -9   2   4        7.23        7.29      8.52 o 
  -8   2   4       66.57       72.84     11.09 o 
  -7   2   4        3.80        1.40      7.27 o 
  -6   2   4       40.75       50.30      8.36 o 
  -5   2   4      247.72      241.41      9.14 o 
  -4   2   4     1527.72     1644.14     46.56 o 
  -3   2   4      176.97      204.36      4.66 o 
  -2   2   4      134.05      107.76      5.79 o 
  -1   2   4      887.76      911.00     19.73 o 
   0   2   4      180.94      177.72      4.72 o 
   1   2   4     6153.00     7372.84    239.68 o 
   2   2   4       88.02       95.94      4.66 o 
   3   2   4     1145.51     1541.52    150.03 o 
   4   2   4     1514.94     1839.40     60.60 o 
   5   2   4      311.71      266.91     13.01 o 
   6   2   4       41.78       41.49      5.15 o 
   7   2   4      106.53      109.36      7.99 o 
   8   2   4      209.69      213.91     18.58 o 
   9   2   4       41.96       36.33      8.67 o 
  10   2   4       90.16       98.22     12.10 o 
  11   2   4      131.35      153.64     15.34 o 
  -9   3   4       35.70       40.86      9.94 o 
  -8   3   4      279.71      281.15     12.64 o 
  -7   3   4        1.03        4.77      6.17 o 
  -6   3   4        1.22        4.79      5.30 o 
  -5   3   4      759.42      798.41     26.11 o 
  -4   3   4      300.10      271.79     16.08 o 
  -3   3   4      142.28      144.26      8.05 o 
  -2   3   4     1072.10     1185.11      8.88 o 
  -1   3   4       29.80       39.06      2.79 o 
   0   3   4      604.21      677.79     30.68 o 
   1   3   4     2447.77     2853.39    131.07 o 
   2   3   4      365.49      383.37     26.66 o 
   3   3   4      667.31     1009.33     15.67 o 
   4   3   4     4570.65     6330.27     48.91 o 
   5   3   4      423.98      449.04     13.14 o 
   6   3   4       18.07       16.12      6.12 o 
   7   3   4       12.91       13.43      7.72 o 
   8   3   4      239.34      238.35     13.47 o 
   9   3   4        4.56        6.14      7.45 o 
  10   3   4       84.87       70.48     10.49 o 
  11   3   4      101.75      120.66     14.21 o 
  -9   4   4       80.95       75.74     14.38 o 
  -8   4   4       37.43       37.61     11.94 o 
  -7   4   4       25.85       31.54      6.47 o 
  -6   4   4        0.55        0.69      4.93 o 
  -5   4   4      780.90      787.75     13.86 o 
  -4   4   4      247.22      251.47      8.50 o 
  -3   4   4       32.91       35.95      4.01 o 
  -2   4   4     1820.02     1790.82     77.88 o 
  -1   4   4      466.71      440.41     30.94 o 
   0   4   4      594.55      594.20     10.78 o 
   1   4   4       30.70       22.67      3.88 o 
   2   4   4     6756.16     7105.48     50.52 o 
   3   4   4      564.75      631.61     13.66 o 
   4   4   4      222.92      227.61     10.10 o 
   5   4   4       77.60       59.61      6.98 o 
   6   4   4       44.62       48.67      7.91 o 
   7   4   4      256.52      272.70     13.64 o 
   8   4   4      572.82      556.95     18.50 o 
   9   4   4       37.71       41.48      9.18 o 
  10   4   4       31.80       41.42     10.37 o 
  -9   5   4       33.59       24.70      8.05 o 
  -8   5   4       43.15       70.77     15.01 o 
  -7   5   4       48.10       61.59      7.61 o 
  -6   5   4       27.61       36.74      8.39 o 
  -5   5   4      690.63      795.87     13.79 o 
  -4   5   4      406.88      453.15     35.16 o 
  -3   5   4       77.62       78.92      5.51 o 
  -2   5   4      472.31      428.74      8.68 o 
  -1   5   4      614.60      393.51    165.22 o 
   0   5   4        4.97        3.22      3.27 o 
   1   5   4     1608.30     1671.54     20.14 o 
   2   5   4     4389.65     4712.58     39.06 o 
   3   5   4     1002.79     1074.96     18.07 o 
   4   5   4     1094.59     1048.02     18.65 o 
   5   5   4      501.29      516.84     15.48 o 
   6   5   4       57.72       58.05      7.93 o 
   7   5   4     1378.98     1371.45     26.08 o 
   8   5   4      954.34      911.20     22.67 o 
   9   5   4       93.02       74.52     10.06 o 
  10   5   4       46.72       36.00      9.08 o 
  -9   6   4        7.96        9.79      7.39 o 
  -8   6   4       48.73       52.44      7.90 o 
  -7   6   4      119.35      117.07      9.18 o 
  -6   6   4       16.53       16.43      5.88 o 
  -5   6   4      155.23      178.95      9.13 o 
  -4   6   4       84.06       68.43     17.99 o 
  -3   6   4      162.18      184.98      7.70 o 
  -2   6   4      552.03      495.10     45.78 o 
  -1   6   4      358.55      324.86     10.08 o 
   0   6   4     1147.87     1086.75     16.41 o 
   1   6   4     2885.50     3014.41     29.43 o 
   2   6   4     2059.12     1948.66     23.04 o 
   3   6   4      345.92      428.48     12.92 o 
   4   6   4      707.46      652.31     15.79 o 
   6   6   4      136.87      114.22     11.46 o 
   7   6   4      218.99      207.77     12.77 o 
   8   6   4      315.50      302.48     16.00 o 
   9   6   4       48.46       42.63      9.98 o 
  10   6   4       49.13       49.04      9.96 o 
  -9   7   4        7.07        5.37      6.90 o 
  -8   7   4       47.17       63.83      8.13 o 
  -7   7   4       46.65       42.00      7.27 o 
  -6   7   4       59.53       60.81      6.82 o 
  -5   7   4        1.67        1.94      4.93 o 
  -4   7   4      293.35      281.03     10.06 o 
  -3   7   4      494.48      506.44      9.89 o 
  -2   7   4      426.51      384.45     67.18 o 
  -1   7   4      595.42      575.92     12.98 o 
   0   7   4      243.01      228.16     19.30 o 
   1   7   4     4399.95     4584.45     40.25 o 
   2   7   4     2020.43     2221.02     27.64 o 
   3   7   4       44.79       58.24      7.19 o 
   4   7   4      758.59      730.78     17.29 o 
   5   7   4     2143.85     2262.58     32.26 o 
   6   7   4      356.19      371.17     15.81 o 
   7   7   4       37.77       34.38      8.15 o 
   8   7   4      141.45      150.11     14.72 o 
   9   7   4       50.18       30.78      8.40 o 
  10   7   4       69.03       58.07     10.78 o 
  -8   8   4       11.40        7.31      6.56 o 
  -7   8   4       15.79       13.79      6.70 o 
  -6   8   4        0.54        4.33      5.39 o 
  -5   8   4      243.34      283.77     16.57 o 
  -4   8   4        3.54        6.87      3.81 o 
  -3   8   4       41.33       44.80      6.09 o 
  -2   8   4      792.89      584.88    185.85 o 
  -1   8   4      446.10      435.14     12.65 o 
   0   8   4       75.92       69.80      7.82 o 
   1   8   4     3126.91     3191.73     33.49 o 
   2   8   4      329.88      298.82     12.34 o 
   3   8   4      149.94      184.53     11.58 o 
   4   8   4      555.00      597.81     16.74 o 
   5   8   4      130.81      152.31     12.53 o 
   6   8   4       88.97       77.99      9.22 o 
   7   8   4      352.66      318.46     15.20 o 
   8   8   4      223.06      205.10     13.90 o 
   9   8   4        3.64        7.60      7.95 o 
  -8   9   4        4.92        0.98      6.96 o 
  -7   9   4        4.36        2.94      6.46 o 
  -6   9   4        0.60        1.96      5.59 o 
  -5   9   4      243.43      245.47      9.75 o 
  -4   9   4      217.07      198.64     11.38 o 
  -3   9   4       29.12       27.35      4.61 o 
  -2   9   4      405.01      338.29     11.44 o 
  -1   9   4     1566.45     1324.83     20.47 o 
   0   9   4       31.78       33.39      5.83 o 
   1   9   4      506.24      495.12     14.33 o 
   2   9   4      646.48      654.74     16.63 o 
   3   9   4      469.68      525.16     16.49 o 
   4   9   4       12.46       10.90      7.17 o 
   5   9   4        8.49        0.94      7.50 o 
   6   9   4        6.22        1.15      6.57 o 
   7   9   4       86.95       84.95     10.16 o 
   8   9   4      169.00      158.65     13.39 o 
   9   9   4       22.97       30.56     10.06 o 
  -8  10   4       12.47        9.95      7.35 o 
  -7  10   4        4.49       -2.47      6.21 o 
  -6  10   4       98.66      101.06      8.74 o 
  -5  10   4       24.08       25.03      7.37 o 
  -4  10   4       23.31       23.63      5.13 o 
  -3  10   4       10.38        9.03      3.61 o 
  -2  10   4      601.68      577.38     15.32 o 
  -1  10   4      906.93      946.99     19.51 o 
   0  10   4       37.75       43.82      7.33 o 
   1  10   4        3.31        1.64      5.46 o 
   2  10   4       69.15       84.19     10.39 o 
   3  10   4       35.69       48.05      7.93 o 
   4  10   4        7.33        7.35      7.58 o 
   5  10   4      285.69      273.85     14.68 o 
   6  10   4       41.46       48.05      8.79 o 
   7  10   4      211.15      226.42      9.59 o 
   8  10   4       37.78       25.63      8.50 o 
  -7  11   4        0.01       -8.44     10.31 o 
  -6  11   4       56.81       68.38      7.56 o 
  -5  11   4       13.44       18.31      6.49 o 
  -4  11   4       49.22       39.16      5.72 o 
  -3  11   4        0.79       -3.36      3.36 o 
  -2  11   4       49.81       62.07     16.07 o 
  -1  11   4       77.59       70.33      7.93 o 
   0  11   4       36.67       34.72      7.21 o 
   1  11   4       32.22       34.83      7.78 o 
   2  11   4      104.73       90.78      8.36 o 
   3  11   4      793.75      837.21     21.09 o 
   4  11   4      520.89      546.31     17.52 o 
   5  11   4      175.32      171.34     13.55 o 
   6  11   4       32.52       25.82      5.63 o 
   7  11   4       50.28       51.57      6.45 o 
   8  11   4        1.54       -5.09      5.13 o 
  -7  12   4        0.95      -10.33     10.33 o 
  -6  12   4       38.28       32.49     11.62 o 
  -5  12   4        1.39       14.05      8.77 o 
  -4  12   4        9.17        5.75      4.03 o 
  -3  12   4        9.00        8.77      4.11 o 
  -2  12   4       69.33       80.59      6.69 o 
  -1  12   4       15.83       20.15      5.06 o 
   0  12   4      100.29      104.06      7.48 o 
   1  12   4      227.48      229.42     11.95 o 
   2  12   4        1.05       -1.11      6.32 o 
   3  12   4      134.44      111.07     11.11 o 
   4  12   4      190.52      227.39     14.42 o 
   5  12   4      193.15      212.01     16.98 o 
   6  12   4        1.91       -0.43      6.22 o 
   7  12   4       33.78       35.94      7.91 o 
  -6  13   4       28.05       45.46     12.16 o 
  -5  13   4        3.16        0.12      4.95 o 
  -4  13   4       11.93        6.20      9.08 o 
  -3  13   4       27.70       10.43     18.65 o 
  -2  13   4       67.99       85.24     10.37 o 
  -1  13   4        0.20        0.27      6.65 o 
   0  13   4      228.83      254.60      9.79 o 
   1  13   4      368.73      409.11     11.96 o 
   2  13   4        1.66       -1.93      4.95 o 
   3  13   4        7.33        7.84      5.24 o 
   4  13   4      230.02      260.60     10.76 o 
   5  13   4        0.50       -2.41      5.68 o 
   6  13   4      108.03      129.24      9.59 o 
  -5  14   4       17.31        3.86      6.74 o 
  -4  14   4        0.10        4.97      9.61 o 
  -3  14   4       27.01       -8.71     13.12 o 
  -2  14   4       76.17       86.31     10.86 o 
  -1  14   4       14.14       22.26      8.81 o 
   0  14   4      174.90      220.59     15.65 o 
   1  14   4      238.51      306.98     17.33 o 
   2  14   4       13.69        7.30      5.86 o 
   3  14   4        0.57        0.97      5.35 o 
   4  14   4      375.16      436.57     23.06 o 
   5  14   4        2.27       -0.70      5.80 o 
  -4  15   4        0.17       -8.89      8.89 o 
  -3  15   4       31.77        0.10     17.13 o 
  -2  15   4      123.31      167.01     15.34 o 
  -1  15   4        0.21        0.18      7.70 o 
   0  15   4       82.17      123.00     14.79 o 
   1  15   4       35.07       52.22     11.09 o 
   2  15   4      102.20      142.68     15.30 o 
   3  15   4      225.57      335.95     19.53 o 
   4  15   4      112.96      162.94     16.55 o 
  -2  16   4       32.50       50.82     11.01 o 
  -1  16   4        9.36        6.78      9.86 o 
   0  16   4       46.33       54.64     11.15 o 
   1  16   4       31.31       23.86     10.04 o 
   2  16   4       18.79       11.01      9.55 o 
   0 -13   5      114.45      121.18     13.78 o 
   1 -13   5        1.41        2.59      8.09 o 
   2 -13   5       15.02       18.40      9.53 o 
   3 -13   5       74.05       70.46     11.27 o 
   4 -13   5        0.82        2.12      9.61 o 
  -2 -12   5       63.49       72.90     11.19 o 
  -1 -12   5      171.27      194.30     15.59 o 
   0 -12   5      110.82      116.25     13.43 o 
   1 -12   5       25.93       30.04      8.77 o 
   2 -12   5        3.31        0.97      8.34 o 
   3 -12   5       74.96       88.40     11.25 o 
   4 -12   5        9.24       -8.69      8.69 o 
   5 -12   5       12.08       11.61      8.37 o 
   6 -12   5       15.39        9.59     12.12 o 
  -4 -11   5       22.14       21.36      8.52 o 
  -3 -11   5      191.28      186.91     14.21 o 
  -2 -11   5        6.82        1.01      8.19 o 
  -1 -11   5      107.25      134.94     14.52 o 
   0 -11   5      266.02      250.61     14.79 o 
   1 -11   5       17.60        2.51      7.62 o 
   2 -11   5        0.79       -1.66      7.21 o 
   3 -11   5       41.81       50.47      9.47 o 
   4 -11   5        2.00        5.05      8.40 o 
   5 -11   5       48.29       51.63     17.65 o 
   6 -11   5       81.87       63.93     12.01 o 
   7 -11   5        1.86       -5.83      8.23 o 
  -5 -10   5        7.73        9.26      7.95 o 
  -4 -10   5       29.88       22.94      8.15 o 
  -3 -10   5      334.67      348.97     17.64 o 
  -2 -10   5        2.53        8.40      8.05 o 
  -1 -10   5      295.58      284.59     15.94 o 
   0 -10   5      141.89      156.00     13.57 o 
   1 -10   5       48.77       45.83      8.50 o 
   2 -10   5      160.04      153.97     12.77 o 
   3 -10   5      353.48      383.57     16.78 o 
   4 -10   5       12.18        5.46      7.02 o 
   5 -10   5       62.90       71.75     15.05 o 
   6 -10   5       64.26       51.65     12.46 o 
   7 -10   5       29.20       23.10     10.33 o 
   8 -10   5        2.61       -1.70      9.96 o 
  -5  -9   5        4.63        5.03      7.02 o 
  -4  -9   5      238.77      230.53     14.21 o 
  -3  -9   5      710.80      707.84     21.32 o 
  -2  -9   5        0.32       -5.44      6.98 o 
  -1  -9   5        8.96        5.67      6.67 o 
   0  -9   5       29.45       19.04      6.80 o 
   1  -9   5        3.50        1.19      6.43 o 
   2  -9   5      385.65      329.26     14.70 o 
   3  -9   5       16.50       20.95      7.23 o 
   4  -9   5       31.63       26.74      7.56 o 
   5  -9   5      101.86      117.62     10.38 o 
   6  -9   5      140.43      159.89     14.60 o 
   7  -9   5       30.20       14.23      9.45 o 
   8  -9   5        0.10        8.48      9.86 o 
  -5  -8   5       25.40       22.08      7.31 o 
  -4  -8   5      423.12      369.20     15.32 o 
  -3  -8   5      163.16      179.00     12.10 o 
  -2  -8   5       92.07       74.03      8.87 o 
  -1  -8   5      127.24      127.28     11.85 o 
   0  -8   5      120.23       96.86     10.00 o 
   1  -8   5       14.61       10.72      6.43 o 
   2  -8   5      762.01      753.04     19.94 o 
   3  -8   5      353.22      328.07     15.09 o 
   4  -8   5      164.61      133.23     11.15 o 
   5  -8   5      128.79      148.09      9.28 o 
   6  -8   5      322.55      290.30     16.06 o 
   7  -8   5       91.53      101.42     12.81 o 
   8  -8   5       27.07       34.05     11.62 o 
   9  -8   5        4.94        5.91     10.04 o 
  -7  -7   5       62.53       52.06     10.02 o 
  -6  -7   5      144.32      159.19     13.94 o 
  -5  -7   5        0.37       -2.64      4.51 o 
  -4  -7   5      601.36      569.57     14.82 o 
  -3  -7   5        3.16        1.70      5.50 o 
  -2  -7   5      197.65      189.37     11.50 o 
  -1  -7   5     1267.28     1210.78     22.53 o 
   1  -7   5      264.52      251.25     12.49 o 
   2  -7   5        3.20        2.67      6.02 o 
   3  -7   5     2103.37     2033.08     29.24 o 
   4  -7   5      273.02      278.97     14.11 o 
   5  -7   5       25.78       26.24      5.46 o 
   6  -7   5        1.51       -0.27      7.25 o 
   7  -7   5       35.17       37.05      9.80 o 
   8  -7   5        0.30       -2.22      9.38 o 
   9  -7   5        1.61       -1.79     10.04 o 
  -7  -6   5      117.95      106.29     13.25 o 
  -6  -6   5       43.17       50.80      9.36 o 
  -5  -6   5       25.72       20.89      5.96 o 
  -4  -6   5      368.67      361.74     10.18 o 
  -3  -6   5      225.83      232.57      7.93 o 
  -2  -6   5       17.57       20.72      3.89 o 
  -1  -6   5       79.74       67.77      7.76 o 
   0  -6   5      206.81      207.36     11.50 o 
   1  -6   5      208.56      197.14     11.34 o 
   2  -6   5      230.29      216.95     12.79 o 
   3  -6   5      294.66      288.35     13.00 o 
   4  -6   5       32.80       27.57      6.18 o 
   5  -6   5        9.19        8.05      4.86 o 
   6  -6   5        7.72        9.96      7.39 o 
   7  -6   5       32.55       38.69      9.94 o 
   8  -6   5      111.44      145.92     14.72 o 
   9  -6   5       39.80       41.56     11.11 o 
  10  -6   5       14.77       12.36     10.66 o 
  -8  -5   5       28.09       23.84      9.86 o 
  -7  -5   5      127.19      117.67     13.10 o 
  -6  -5   5      385.21      390.02     16.69 o 
  -5  -5   5      491.39      502.02     15.60 o 
  -4  -5   5     1093.46     1174.22     15.82 o 
  -3  -5   5      775.81      790.56     16.07 o 
  -2  -5   5        0.12       -0.14      3.40 o 
  -1  -5   5      613.02      602.57     12.97 o 
   0  -5   5      227.65      201.34      5.93 o 
   1  -5   5        0.01       -5.17      5.17 o 
   2  -5   5      583.68      516.00     14.46 o 
   3  -5   5      579.87      575.84     15.63 o 
   4  -5   5       69.22       83.05      9.48 o 
   5  -5   5       45.74       39.53      5.16 o 
   6  -5   5      372.58      414.85     22.54 o 
   7  -5   5        5.03        0.47      8.44 o 
   8  -5   5      106.12      125.69     14.33 o 
   9  -5   5       61.84       75.55     13.47 o 
  10  -5   5       32.92       33.60     11.99 o 
  -8  -4   5      102.11      109.74     13.64 o 
  -7  -4   5      357.59      364.50     17.58 o 
  -6  -4   5      241.83      225.56     14.11 o 
  -5  -4   5      649.31      625.01     12.17 o 
  -4  -4   5      222.60      261.27     22.38 o 
  -3  -4   5      223.14      229.65      8.01 o 
  -2  -4   5      226.17      236.14     11.96 o 
  -1  -4   5     1186.68     1115.73     12.20 o 
   0  -4   5      554.71      528.55      7.99 o 
   1  -4   5       32.06       37.60      2.56 o 
   2  -4   5      854.84      769.90     16.51 o 
   3  -4   5       37.93       31.23      6.30 o 
   4  -4   5       12.19       11.88      4.86 o 
   5  -4   5      298.58      305.51     13.16 o 
   6  -4   5      252.63      255.45     16.61 o 
   7  -4   5        8.51        8.65      8.26 o 
   8  -4   5       48.10       60.17     10.74 o 
   9  -4   5        8.23       13.80     10.92 o 
  10  -4   5       19.14       12.71     10.70 o 
  -8  -3   5       82.41       71.30     12.20 o 
  -7  -3   5      716.89      719.98     22.67 o 
  -6  -3   5      207.74      221.41     14.37 o 
  -5  -3   5       24.56       24.80      6.06 o 
  -4  -3   5      314.80      371.50      9.82 o 
  -3  -3   5      104.39      100.86      6.75 o 
  -2  -3   5      287.84      293.96      7.52 o 
  -1  -3   5      910.39      983.84     31.23 o 
   0  -3   5       44.54       32.95      2.98 o 
   1  -3   5      194.96      209.44      4.68 o 
   2  -3   5     1429.01     1357.91     21.64 o 
   3  -3   5       58.61       70.47     24.87 o 
   4  -3   5      112.13      100.65      8.91 o 
   5  -3   5      816.56      797.78     10.93 o 
   6  -3   5      259.34      233.78     11.66 o 
   7  -3   5        8.01       11.54      8.09 o 
   8  -3   5       61.90       62.80      9.30 o 
   9  -3   5       44.94       36.88     11.13 o 
  10  -3   5        0.41       -1.44      8.95 o 
  -8  -2   5       57.17       66.27     12.30 o 
  -7  -2   5      657.68      670.12     21.91 o 
  -6  -2   5       10.05       12.92      7.99 o 
  -5  -2   5        8.13        5.09      7.11 o 
  -4  -2   5     1196.87     1281.09     15.35 o 
  -3  -2   5        7.44       11.02      3.64 o 
  -2  -2   5      582.60      641.66      9.42 o 
  -1  -2   5      812.32      718.76      9.45 o 
   0  -2   5     3402.68     3846.10     62.91 o 
   1  -2   5     1632.11     1800.42     26.98 o 
   2  -2   5     3320.11     3388.54     91.96 o 
   3  -2   5     2263.02     2215.80     93.99 o 
   4  -2   5      162.75      174.81     12.03 o 
   5  -2   5      856.12      843.34     38.38 o 
   6  -2   5      176.02      155.46      5.85 o 
   7  -2   5        0.11        3.38      4.08 o 
   8  -2   5        1.41        1.49      4.60 o 
   9  -2   5      142.35      135.90     13.51 o 
  10  -2   5       34.73       24.40     10.49 o 
  11  -2   5        1.69      -10.04     10.06 o 
  -9  -1   5       16.59       12.73      9.36 o 
  -8  -1   5        3.56       -5.11      8.36 o 
  -7  -1   5      161.61      179.85     14.35 o 
  -6  -1   5       70.50       76.10     10.47 o 
  -5  -1   5      661.10      759.61     20.02 o 
  -4  -1   5      414.64      414.05      9.74 o 
  -3  -1   5       69.92       79.01      5.68 o 
  -2  -1   5      379.80      362.94      7.57 o 
  -1  -1   5     1096.24     1162.58     23.78 o 
   0  -1   5     1841.16     2083.98     60.90 o 
   1  -1   5        8.70        9.26      1.90 o 
   2  -1   5        7.94        5.59      2.15 o 
   3  -1   5      602.68      557.33     12.96 o 
   4  -1   5      114.50      137.49      4.44 o 
   5  -1   5      422.22      425.93      7.11 o 
   6  -1   5      246.48      230.56      8.59 o 
   7  -1   5       78.43       63.52      5.90 o 
   8  -1   5      427.47      395.07     10.76 o 
   9  -1   5       30.61       28.79      6.48 o 
  10  -1   5       10.82        1.48      6.18 o 
  11  -1   5        5.74       12.24     12.01 o 
  -9   0   5       43.79       38.07     10.70 o 
  -8   0   5       65.17       47.66     10.39 o 
  -7   0   5      110.65      108.45     12.90 o 
  -6   0   5        3.28        1.11      7.13 o 
  -5   0   5      340.84      388.69     14.91 o 
  -4   0   5      253.22      274.68     14.92 o 
  -3   0   5      262.27      273.55      7.56 o 
  -2   0   5       74.65       64.88      6.04 o 
  -1   0   5     2929.66     3258.23    120.27 o 
   0   0   5     2229.05     2308.46     16.02 o 
   1   0   5      128.44      170.60      5.12 o 
   2   0   5        6.90       11.01      1.92 o 
   3   0   5      258.19      263.76      5.01 o 
   4   0   5     1254.94     1287.13     20.99 o 
   5   0   5     1634.82     1550.12     26.88 o 
   6   0   5       63.17       50.66      4.72 o 
   7   0   5       33.71       26.00      7.00 o 
   8   0   5      275.21      226.20      9.02 o 
   9   0   5       52.76       39.74      6.87 o 
  10   0   5       39.79       39.70      7.28 o 
  11   0   5        1.62        1.19      7.07 o 
  -9   1   5        9.86        2.34      9.16 o 
  -8   1   5      178.21      182.95     14.62 o 
  -7   1   5      155.62      154.92     13.35 o 
  -6   1   5        3.41        4.25      6.39 o 
  -4   1   5      623.96      547.77     28.20 o 
  -3   1   5        6.38        8.00      2.79 o 
  -2   1   5      948.91     1003.80     32.35 o 
  -1   1   5     2812.78     3028.26     19.65 o 
   0   1   5      190.20      209.26      5.68 o 
   1   1   5      207.75      204.06     10.20 o 
   2   1   5     1270.82     1353.78     13.22 o 
   3   1   5     1872.84     2030.05     26.97 o 
   4   1   5      360.80      369.79     15.81 o 
   5   1   5     2081.28     2051.26     51.88 o 
   6   1   5      485.84      392.79      7.57 o 
   7   1   5       26.51       32.00      5.33 o 
   8   1   5       56.71       64.50      6.69 o 
   9   1   5       19.10       29.53      6.33 o 
  10   1   5        1.12        6.97      6.51 o 
  11   1   5       35.32       51.25     22.04 o 
  -9   2   5        4.89       -5.56      8.17 o 
  -8   2   5       99.74      120.85     13.86 o 
  -7   2   5       92.46      118.03     12.94 o 
  -6   2   5        6.24       15.24      7.52 o 
  -5   2   5      366.96      421.25     16.08 o 
  -4   2   5      655.37      636.43      9.64 o 
  -3   2   5      457.90      507.43      8.40 o 
  -2   2   5      499.22      490.59      8.97 o 
  -1   2   5      284.91      257.32      6.02 o 
   0   2   5      439.65      431.47     14.69 o 
   1   2   5      201.89      178.48      5.23 o 
   2   2   5     5838.33     6578.84     68.68 o 
   3   2   5        3.48       -0.95      2.59 o 
   4   2   5     2302.75     3002.67    120.12 o 
   5   2   5     1212.85     1328.51     27.84 o 
   6   2   5      339.71      330.01     18.48 o 
   7   2   5       11.95        8.65      4.76 o 
   8   2   5       43.26       44.64      8.78 o 
   9   2   5        3.71       -0.81      5.67 o 
  10   2   5       10.00        4.68      7.52 o 
  11   2   5       67.62       80.35     11.25 o 
  -9   3   5        0.15       -8.21      8.21 o 
  -8   3   5       18.63       12.75      9.20 o 
  -7   3   5      255.27      268.86     15.44 o 
  -6   3   5       62.02       68.20      7.08 o 
  -5   3   5      650.39      728.47     38.14 o 
  -4   3   5     1865.06     1922.19     84.06 o 
  -3   3   5      245.58      245.04     10.17 o 
  -2   3   5       20.73       26.21      2.47 o 
  -1   3   5     1230.18     1290.71     12.06 o 
   0   3   5       32.02       43.27      3.24 o 
   1   3   5       16.84       10.21      2.44 o 
   2   3   5     2836.73     3103.99    198.41 o 
   3   3   5      151.27      155.84      5.49 o 
   4   3   5      495.63      678.79     36.71 o 
   5   3   5     1303.57     1315.92     14.73 o 
   6   3   5      276.29      279.01     13.15 o 
   7   3   5      119.08       88.34     10.60 o 
   8   3   5       85.24      109.02     11.89 o 
   9   3   5      112.58       96.23     11.58 o 
  10   3   5        1.27        0.49      7.84 o 
  11   3   5       16.80       20.43      9.96 o 
  -9   4   5        0.21        2.87      8.56 o 
  -8   4   5      148.82      144.60     10.18 o 
  -7   4   5       64.42       70.16      8.39 o 
  -6   4   5       14.35       17.97      6.07 o 
  -5   4   5      330.01      337.97     27.22 o 
  -4   4   5      574.19      604.49     25.84 o 
  -3   4   5       12.84       14.53      3.73 o 
  -2   4   5       75.90       57.98      3.34 o 
  -1   4   5     1265.26     1398.92     69.37 o 
   0   4   5        1.39        1.73      2.96 o 
   1   4   5     8414.57     8850.17    356.83 o 
   2   4   5     3349.14     3640.82     33.73 o 
   3   4   5     3516.01     4781.89     39.59 o 
   4   4   5     2013.92     2837.03     30.97 o 
   5   4   5      730.94      956.19     19.41 o 
   6   4   5      223.88      284.33     13.20 o 
   7   4   5       43.07       59.24      8.56 o 
   8   4   5      255.27      322.73     16.35 o 
   9   4   5      214.51      206.54     13.90 o 
  10   4   5        2.70       -5.67      7.13 o 
  -9   5   5        0.30        0.14      7.00 o 
  -8   5   5       77.57       79.53     17.61 o 
  -7   5   5      100.85      132.74     10.31 o 
  -6   5   5        5.20        2.90      5.21 o 
  -5   5   5      165.82      197.37      9.11 o 
  -4   5   5      173.34      184.66     14.25 o 
  -3   5   5        2.70        3.53      5.46 o 
  -2   5   5     2136.84     2374.56     61.78 o 
  -1   5   5     1105.22     1136.65     25.90 o 
   0   5   5        1.25       -2.51      3.33 o 
   1   5   5     1843.71     1832.39     21.64 o 
   2   5   5     8882.43     9930.25     68.92 o 
   3   5   5      833.05      857.68     15.67 o 
   4   5   5       89.28       72.37      7.19 o 
   5   5   5      411.07      458.63     14.44 o 
   6   5   5       29.37       31.27      7.56 o 
   7   5   5        4.51        1.48      6.35 o 
   8   5   5      217.07      254.33     14.42 o 
   9   5   5        0.63        4.52      7.82 o 
  10   5   5       15.16        6.55      8.15 o 
  -9   6   5        7.25       11.70      9.73 o 
  -8   6   5       37.53       44.80     11.03 o 
  -7   6   5       97.76       98.40      8.70 o 
  -6   6   5        1.10        0.39      5.93 o 
  -5   6   5      297.42      317.31     10.26 o 
  -4   6   5      391.61      412.10     40.02 o 
  -3   6   5       48.22       41.83      8.60 o 
  -2   6   5      694.25      762.21     49.42 o 
  -1   6   5     2016.92     1704.68    284.35 o 
   0   6   5     1742.01     1909.89     23.39 o 
   1   6   5      399.01      274.45      9.86 o 
   2   6   5     2324.45     2492.14     28.28 o 
   3   6   5        5.98        4.72      4.89 o 
   4   6   5        6.94       -1.40      5.67 o 
   5   6   5      252.41      233.40     11.79 o 
   6   6   5      363.55      372.34     16.00 o 
   7   6   5        0.66       -1.95      6.71 o 
   8   6   5       36.05       35.18      9.30 o 
   9   6   5       41.42       37.93      9.38 o 
  10   6   5        6.49       -0.08      8.91 o 
  -8   7   5       20.25       26.55      9.61 o 
  -7   7   5       83.51       99.62      8.82 o 
  -6   7   5       10.68        9.21      5.64 o 
  -5   7   5      269.49      314.79     11.74 o 
  -4   7   5      272.99      316.97     14.49 o 
  -3   7   5       62.30       67.40     10.61 o 
  -2   7   5      449.58      434.74     25.80 o 
  -1   7   5     1326.10     1253.74     19.26 o 
   0   7   5      532.78      597.77     13.70 o 
   1   7   5      596.75      504.54     12.22 o 
   2   7   5     1337.40     1271.50     20.19 o 
   3   7   5        4.40        1.85      5.09 o 
   4   7   5       91.12       96.14     10.39 o 
   5   7   5      858.27      815.28     19.18 o 
   6   7   5      168.69      184.40     13.66 o 
   7   7   5      259.28      219.87     13.49 o 
   8   7   5      235.84      257.26     15.77 o 
   9   7   5       63.04       55.83     10.16 o 
  10   7   5        5.13       -4.74      6.86 o 
  -8   8   5       54.78       49.41     10.27 o 
  -7   8   5       11.58       14.78      6.59 o 
  -6   8   5       18.37       21.00      6.19 o 
  -5   8   5      146.72      166.06      8.90 o 
  -4   8   5      274.66      294.41     18.53 o 
  -3   8   5       92.73      100.55      6.66 o 
  -2   8   5      177.07      118.03     43.15 o 
  -1   8   5      616.62      494.60     12.94 o 
   0   8   5       18.95       16.83      6.04 o 
   1   8   5      469.69      465.81     13.76 o 
   2   8   5      346.15      335.97     12.63 o 
   3   8   5      128.56      131.42     10.74 o 
   4   8   5       11.64       10.29      6.47 o 
   5   8   5        3.17        1.85      6.47 o 
   6   8   5       73.49       56.61      8.83 o 
   7   8   5      164.03      156.05     13.37 o 
   8   8   5      119.76      126.86     13.45 o 
   9   8   5       25.56       19.28      9.73 o 
  -8   9   5       89.27      134.30     14.83 o 
  -7   9   5       46.62       56.06     10.45 o 
  -6   9   5        0.79       -4.29      9.86 o 
  -5   9   5        2.43        6.46      5.39 o 
  -4   9   5      452.47      477.17     22.29 o 
  -3   9   5       49.78       54.75      5.52 o 
  -2   9   5        6.76        4.79      4.64 o 
  -1   9   5       90.89       87.68      8.40 o 
   0   9   5       37.78       37.35      6.47 o 
   1   9   5      815.06      779.44     17.37 o 
   2   9   5       96.54       96.27      9.77 o 
   3   9   5      159.80      136.95      9.61 o 
   4   9   5        8.89        5.50      7.31 o 
   5   9   5      439.05      382.87     15.71 o 
   6   9   5        3.14       -4.21      7.62 o 
   7   9   5       29.61       19.67      9.12 o 
   8   9   5      140.77      140.32     13.64 o 
   9   9   5       15.90       19.06      9.96 o 
  -7  10   5       37.85       36.06     10.04 o 
  -6  10   5       19.83       20.23      8.36 o 
  -5  10   5       49.18       46.97      8.90 o 
  -4  10   5       47.63       44.89      6.11 o 
  -3  10   5       55.53       44.74     14.17 o 
  -2  10   5      443.56      453.08     14.97 o 
  -1  10   5      331.37      320.78     13.29 o 
   0  10   5       50.49       61.09      7.41 o 
   1  10   5      447.32      466.20     14.99 o 
   2  10   5       21.27       15.42      6.41 o 
   3  10   5       71.25       62.53      9.12 o 
   4  10   5      801.07      823.25     21.91 o 
   5  10   5      172.86      176.40     12.57 o 
   6  10   5       15.83       22.75      8.67 o 
   7  10   5      167.24      179.68     13.82 o 
   8  10   5       96.12       87.89     11.25 o 
  -7  11   5        1.57        9.30      8.67 o 
  -6  11   5       16.43       20.25      8.34 o 
  -5  11   5      130.81      124.36     12.34 o 
  -4  11   5        6.66        4.25      4.70 o 
  -3  11   5       50.45       33.50     22.12 o 
  -2  11   5      376.78      354.62     14.05 o 
  -1  11   5      598.49      627.63     17.93 o 
   0  11   5       20.31       23.04      7.06 o 
   1  11   5       16.89       16.80      7.02 o 
   2  11   5        2.37       -0.43      6.26 o 
   3  11   5       67.92       53.29      8.52 o 
   4  11   5      240.17      257.75     14.64 o 
   5  11   5      129.43      146.93     12.92 o 
   6  11   5       42.72       39.47     10.04 o 
   7  11   5      168.24      191.16     14.68 o 
   8  11   5       92.81       90.62      8.24 o 
  -5  12   5       54.91       53.04      8.65 o 
  -4  12   5       62.66       49.85     13.51 o 
  -3  12   5        0.47        1.89      4.62 o 
  -2  12   5      165.91      181.59     11.21 o 
  -1  12   5       18.39       15.50      6.67 o 
   0  12   5      107.30       81.91     10.06 o 
   1  12   5      186.50      205.41     11.77 o 
   2  12   5      161.81      191.67     12.96 o 
   3  12   5       70.05       65.53      9.65 o 
   4  12   5      531.46      560.19     18.85 o 
   5  12   5      319.55      367.78     17.23 o 
   6  12   5        0.17       -7.04      7.04 o 
   7  12   5      202.06      217.20     10.32 o 
  -4  13   5        9.98        2.18      6.94 o 
  -3  13   5       20.25       15.55     10.11 o 
  -2  13   5      147.10      182.67      9.14 o 
  -1  13   5        2.45        4.10      5.22 o 
   0  13   5      164.86      154.50     11.91 o 
   1  13   5      567.30      558.32     18.07 o 
   2  13   5      273.07      250.44     12.83 o 
   3  13   5       18.41       15.11      8.23 o 
   4  13   5      522.78      532.86     18.83 o 
   5  13   5      240.52      290.39     17.17 o 
   6  13   5        1.52       -4.99      7.16 o 
   7  13   5       37.79       55.79      9.73 o 
  -2  14   5      145.18      175.51     14.56 o 
  -1  14   5       53.01       67.93     10.04 o 
   0  14   5        0.80       -0.47      5.01 o 
   1  14   5      235.47      280.71     11.08 o 
   2  14   5      180.90      212.19     10.12 o 
   3  14   5        6.87        0.00      5.42 o 
   4  14   5       72.66       79.62      7.93 o 
   5  14   5      254.26      304.96     12.29 o 
   6  14   5        1.68        3.27      6.20 o 
  -2  15   5       66.16       98.16     12.42 o 
  -1  15   5      161.58      204.67     16.43 o 
   0  15   5        1.63        7.45      9.41 o 
   1  15   5      103.80      145.47     15.28 o 
   2  15   5       88.94       92.22     11.99 o 
   3  15   5       18.28       20.19     10.79 o 
   4  15   5      237.90      296.57     26.99 o 
  -2  16   5       37.26       59.24     11.40 o 
  -1  16   5       49.88       63.68     12.12 o 
   0  16   5        0.32       -2.28      9.14 o 
   1  16   5       36.02       37.17     11.21 o 
   2  16   5       79.29      102.82     13.33 o 
  -1 -12   6       44.09       44.27     10.33 o 
   0 -12   6      118.34      116.47     12.92 o 
   1 -12   6        9.87        6.30      8.38 o 
   2 -12   6        0.04        6.08      8.09 o 
   3 -12   6       57.81       65.61     10.58 o 
   4 -12   6      136.48      162.27     15.32 o 
   5 -12   6       33.29       37.75      8.81 o 
  -3 -11   6      190.70      192.29     15.81 o 
  -2 -11   6       43.48       28.48      9.08 o 
  -1 -11   6       58.97       47.39      9.63 o 
   0 -11   6      238.28      249.56     15.67 o 
   1 -11   6      125.71      116.91     12.85 o 
   2 -11   6        0.46       -1.93      7.15 o 
   3 -11   6      309.87      337.57     17.33 o 
   4 -11   6      122.40      123.39     13.90 o 
   5 -11   6       18.56       20.07      7.76 o 
   6 -11   6       40.73       43.55     12.69 o 
  -4 -10   6       60.22       57.74     10.25 o 
  -3 -10   6      178.58      201.14     15.34 o 
  -2 -10   6       54.14       69.90     10.21 o 
  -1 -10   6       89.92       88.51     10.55 o 
   0 -10   6      117.08      128.98     13.22 o 
   1 -10   6       79.64       75.90     10.02 o 
   2 -10   6        6.56       12.24      7.35 o 
   3 -10   6      301.27      296.32     15.48 o 
   4 -10   6      122.06      125.57     14.37 o 
   5 -10   6        1.81        5.50      6.86 o 
   6 -10   6       77.16      101.22     14.74 o 
   7 -10   6       26.74       36.02     11.09 o 
  -5  -9   6        5.00        8.23      9.34 o 
  -4  -9   6       66.52       39.37      9.26 o 
  -3  -9   6      417.34      417.62     18.19 o 
  -2  -9   6       98.50       87.93     10.33 o 
  -1  -9   6       82.20       77.60      9.80 o 
   0  -9   6      329.05      251.02     14.46 o 
   1  -9   6      708.22      641.27     19.69 o 
   2  -9   6      123.95      120.07     13.16 o 
   3  -9   6      135.31      142.49     13.35 o 
   4  -9   6      121.02      133.40     12.67 o 
   5  -9   6        0.12       -2.95      8.83 o 
   6  -9   6       22.40       33.41     10.64 o 
   7  -9   6       35.32       51.38     11.34 o 
   8  -9   6        5.70       15.05     10.47 o 
  -5  -8   6        1.84       -3.49      7.89 o 
  -4  -8   6      200.09      181.10     14.05 o 
  -3  -8   6      979.57      931.47     23.51 o 
  -2  -8   6       89.04       88.36      9.82 o 
  -1  -8   6        1.23       -6.16      6.18 o 
   0  -8   6      235.51      271.82     13.84 o 
   1  -8   6      883.42      811.64     20.51 o 
   2  -8   6      173.54      140.56     12.30 o 
   3  -8   6       95.77      100.50     11.81 o 
   4  -8   6        5.36        4.66      6.43 o 
   5  -8   6       38.83       46.98     10.62 o 
   6  -8   6       27.41       38.19      9.98 o 
   7  -8   6       56.46       60.00     12.03 o 
   8  -8   6       18.37        2.63      9.92 o 
   9  -8   6        7.30       14.56     11.38 o 
  -5  -7   6      157.58      127.38     13.06 o 
  -4  -7   6      193.14      189.78     14.25 o 
  -3  -7   6      252.68      270.40     14.60 o 
  -2  -7   6       48.72       65.14      8.56 o 
  -1  -7   6      201.73      166.87     12.22 o 
   0  -7   6       14.02       14.29      6.82 o 
   1  -7   6        2.60        8.07      7.41 o 
   3  -7   6       32.81       29.84      7.80 o 
   4  -7   6      183.50      169.72     12.34 o 
   5  -7   6      149.74      126.61     15.41 o 
   6  -7   6      116.07      112.84      8.68 o 
   7  -7   6       69.77       87.21     11.85 o 
   8  -7   6        1.44        3.84      9.77 o 
   9  -7   6        9.65       14.76     10.10 o 
  -6  -6   6      219.19      204.28     14.62 o 
  -5  -6   6       26.66       29.39      5.66 o 
  -4  -6   6      335.46      304.80     10.39 o 
  -3  -6   6      258.84      313.51     15.50 o 
  -2  -6   6      285.76      258.78     13.88 o 
  -1  -6   6       10.36        0.08      6.76 o 
   0  -6   6      200.19      205.58     14.42 o 
   1  -6   6        1.63       -3.06      5.44 o 
   2  -6   6      411.74      427.04     16.63 o 
   3  -6   6     1658.02     1326.74     23.47 o 
   4  -6   6      272.05      357.07     46.19 o 
   5  -6   6       77.06       64.73      6.52 o 
   6  -6   6       90.67       89.68      7.62 o 
   7  -6   6        0.42       -7.95      7.95 o 
   8  -6   6        5.53       -5.93      9.38 o 
   9  -6   6       17.61       21.91     10.55 o 
  -7  -5   6       45.59       57.46     11.11 o 
  -6  -5   6      266.21      244.82     15.01 o 
  -5  -5   6        3.30        8.50      4.89 o 
  -4  -5   6      541.29      548.53     33.38 o 
  -3  -5   6      285.70      301.42      9.18 o 
  -2  -5   6       94.31      106.54      7.83 o 
  -1  -5   6      706.88      651.25     16.90 o 
   0  -5   6     1392.89     1384.53     23.53 o 
   1  -5   6       11.90        3.63      5.83 o 
   2  -5   6      106.63       97.79      9.96 o 
   3  -5   6      714.69      615.14     16.96 o 
   4  -5   6       45.01       43.03     13.07 o 
   5  -5   6       66.96       67.11      6.12 o 
   6  -5   6       24.44       30.92      5.71 o 
   7  -5   6        0.71        4.33      8.38 o 
   8  -5   6      203.98      188.78     14.54 o 
   9  -5   6       99.87      124.87     15.20 o 
  10  -5   6       11.05       -5.54     10.64 o 
  -7  -4   6       81.04       90.11     12.20 o 
  -6  -4   6      397.68      426.84     18.85 o 
  -5  -4   6       15.40       27.68      8.11 o 
  -4  -4   6       51.59       54.81      5.95 o 
  -3  -4   6       10.27       20.42      4.71 o 
  -2  -4   6      155.34      184.21     17.37 o 
  -1  -4   6      239.89      239.81     21.87 o 
   0  -4   6     1423.12     1467.27     41.74 o 
   1  -4   6       39.10       55.03      6.82 o 
   2  -4   6      967.71      884.85     18.91 o 
   3  -4   6      450.79      384.43     13.70 o 
   4  -4   6        4.19        3.45      4.67 o 
   5  -4   6      257.27      274.19      9.62 o 
   6  -4   6      670.25      642.35     12.62 o 
   7  -4   6       27.95       32.20      9.12 o 
   8  -4   6       88.86       90.64     11.81 o 
   9  -4   6       80.83       80.09     12.30 o 
  10  -4   6       11.82        3.33      9.24 o 
  -8  -3   6       13.39        7.80      9.12 o 
  -7  -3   6      240.69      260.20     16.92 o 
  -6  -3   6      493.82      619.15     21.79 o 
  -5  -3   6        0.06        1.56      7.25 o 
  -4  -3   6      228.34      253.93     12.41 o 
  -3  -3   6      961.97      992.47     13.94 o 
  -2  -3   6      289.81      303.61      8.25 o 
  -1  -3   6     1567.73     1659.21     15.81 o 
   0  -3   6     2488.72     2831.67     20.17 o 
   1  -3   6       26.27       23.34      2.96 o 
   2  -3   6     2584.02     2524.51     26.75 o 
   3  -3   6      850.22      862.02     18.32 o 
   4  -3   6      347.17      290.96     34.15 o 
   5  -3   6      146.68      146.11      7.93 o 
   6  -3   6      710.40      716.21     24.11 o 
   7  -3   6      118.71      115.53     12.20 o 
   8  -3   6       60.99       65.84     10.60 o 
   9  -3   6       40.74       32.38     11.11 o 
  10  -3   6       10.06        8.60      9.96 o 
  -8  -2   6        1.68       -7.95      7.95 o 
  -7  -2   6      250.84      242.62     16.37 o 
  -6  -2   6      235.68      229.42     14.07 o 
  -5  -2   6      301.40      311.10     14.70 o 
  -4  -2   6       78.13       90.30      7.50 o 
  -3  -2   6     1711.74     1890.35     31.61 o 
  -2  -2   6        2.08        5.51      3.54 o 
  -1  -2   6      878.60      947.02     16.50 o 
   0  -2   6      628.95      526.91      8.26 o 
   1  -2   6       88.37      110.24      4.72 o 
   2  -2   6     2968.04     3301.30     57.98 o 
   3  -2   6     1058.59     1119.76     86.06 o 
   4  -2   6      468.33      404.93     19.71 o 
   5  -2   6      453.08      443.19     24.09 o 
   6  -2   6     1119.92     1050.11     15.88 o 
   7  -2   6        6.14       -0.63      3.88 o 
   8  -2   6       75.37      104.19     13.39 o 
   9  -2   6       80.51       95.71     12.20 o 
  10  -2   6       58.08       59.08     11.85 o 
  -8  -1   6        1.05       -7.89      7.89 o 
  -7  -1   6      115.47       91.54     11.97 o 
  -6  -1   6       16.54       24.64      8.67 o 
  -5  -1   6      332.93      348.68     14.95 o 
  -4  -1   6      639.45      663.85     11.95 o 
  -3  -1   6      218.02      233.85     13.01 o 
  -2  -1   6       29.58       37.15      3.96 o 
  -1  -1   6     3295.94     3750.83     53.90 o 
   0  -1   6     3283.09     3568.97     60.47 o 
   1  -1   6       52.95       69.15      4.53 o 
   2  -1   6     1276.93     1358.33     12.10 o 
   3  -1   6     1322.20     1316.44     35.00 o 
   4  -1   6     1741.92     1842.70     24.39 o 
   5  -1   6      380.04      385.21      6.99 o 
   6  -1   6      183.96      165.66      6.11 o 
   7  -1   6       97.36       89.06      6.86 o 
   8  -1   6       76.32       69.33      6.22 o 
   9  -1   6      203.51      182.32      9.12 o 
  10  -1   6        4.52        1.03      8.75 o 
  11  -1   6        2.13        7.62     11.38 o 
  -8   0   6       10.43       12.77      9.75 o 
  -7   0   6      239.44      252.74     16.59 o 
  -6   0   6      190.22      203.30     13.55 o 
  -5   0   6       17.45       16.24      7.45 o 
  -4   0   6     1003.67     1022.81     61.94 o 
  -3   0   6      389.28      404.25      8.86 o 
  -2   0   6      128.93      158.67      6.74 o 
  -1   0   6     4124.05     4659.19     27.85 o 
   0   0   6    10079.72    12093.57     55.90 o 
   1   0   6      121.73      150.25      6.71 o 
   2   0   6      584.42      788.19     56.63 o 
   3   0   6     2382.50     2405.71     20.68 o 
   4   0   6      288.60      296.24      6.52 o 
   5   0   6      102.31      106.53      5.14 o 
   6   0   6      298.90      290.81     12.08 o 
   7   0   6        1.51       -2.96      4.37 o 
   8   0   6       82.47       93.41      7.39 o 
   9   0   6      216.80      217.41      9.60 o 
  10   0   6        2.91        1.12      6.29 o 
  11   0   6        0.32       -0.51     11.48 o 
  -8   1   6       16.72       31.05     10.97 o 
  -7   1   6      140.08      135.88     14.15 o 
  -6   1   6      237.99      243.85     14.72 o 
  -5   1   6       20.40       33.88      7.89 o 
  -4   1   6      663.31      606.62     52.95 o 
  -3   1   6      838.22      815.31     39.91 o 
  -2   1   6       11.21       16.14      3.35 o 
  -1   1   6     2035.14     2072.04     16.83 o 
   0   1   6      554.92      530.33      8.45 o 
   1   1   6        5.97        6.73      2.47 o 
   2   1   6      128.79      205.70      4.26 o 
   3   1   6      188.19      188.44     15.38 o 
   4   1   6      131.65      119.66     12.54 o 
   5   1   6     1015.26     1106.40     16.09 o 
   6   1   6     1372.60     1352.06     33.50 o 
   7   1   6      130.62      107.01     10.27 o 
   8   1   6      198.89      191.31     20.40 o 
   9   1   6       69.35       68.02      7.11 o 
  10   1   6       32.17       32.97      8.09 o 
  11   1   6       36.31       46.20      7.82 o 
  -8   2   6        3.10       -9.04      9.04 o 
  -7   2   6       75.43       81.46     11.75 o 
  -6   2   6      112.09      135.49     12.49 o 
  -5   2   6       35.37       39.18      8.38 o 
  -4   2   6      681.06      709.41     32.24 o 
  -3   2   6     1137.72     1048.27     16.53 o 
  -2   2   6       21.60       27.86      3.33 o 
  -1   2   6     1307.57     1309.08     19.60 o 
   0   2   6        4.16        9.52      4.85 o 
   1   2   6      390.04      459.90      7.78 o 
   2   2   6      100.15       87.21      4.88 o 
   3   2   6     1184.09     1056.85      8.75 o 
   4   2   6      356.52      381.93      8.10 o 
   5   2   6     1457.48     1493.52     12.57 o 
   6   2   6     1141.58     1199.82     15.59 o 
   7   2   6       36.22       30.44      5.54 o 
   8   2   6       65.67       67.83     10.48 o 
   9   2   6       61.93       56.15      7.16 o 
  10   2   6        3.93        2.18      5.83 o 
  11   2   6       22.77       16.98      9.55 o 
  -8   3   6        0.24        2.85      8.40 o 
  -7   3   6        2.27       -3.82      7.52 o 
  -6   3   6      164.44      158.06     12.98 o 
  -5   3   6      273.17      376.98     18.77 o 
  -4   3   6      977.43     1096.94     22.49 o 
  -3   3   6      677.70      660.02     19.15 o 
  -2   3   6      448.33      452.18      8.19 o 
  -1   3   6     2651.77     2678.22     19.13 o 
   0   3   6       49.01       31.79      3.04 o 
   1   3   6      173.95      212.20      6.96 o 
   2   3   6     1024.59      936.80     14.99 o 
   3   3   6     3307.95     3487.30     30.87 o 
   4   3   6        0.56        1.01      2.48 o 
   5   3   6      193.09      156.82      5.96 o 
   6   3   6      845.10      992.38     47.46 o 
   7   3   6       68.36       62.41      7.24 o 
   8   3   6      204.99      202.21     12.77 o 
   9   3   6      122.91      113.87     12.26 o 
  10   3   6        3.49        0.31      7.93 o 
  11   3   6       49.10       55.59     10.62 o 
  -8   4   6        3.05       -3.72      7.97 o 
  -7   4   6      140.33      138.45     13.41 o 
  -6   4   6       52.94       69.01     10.14 o 
  -5   4   6      117.32      135.08     11.20 o 
  -4   4   6      879.43      962.28     14.50 o 
  -3   4   6      868.23      880.50     25.72 o 
  -2   4   6      407.91      461.41     25.60 o 
  -1   4   6        9.00       17.48      2.99 o 
   0   4   6     1057.18      953.78     67.81 o 
   1   4   6        4.91        7.35      2.51 o 
   2   4   6     5515.50     5416.15     42.71 o 
   3   4   6      400.44      494.56     17.91 o 
   4   4   6      370.14      456.29     13.88 o 
   5   4   6     1440.23     1610.31     24.40 o 
   6   4   6      569.36      671.62     18.03 o 
   7   4   6       15.69        9.57      7.06 o 
   8   4   6      163.81      192.70     13.18 o 
   9   4   6       71.88       69.35     10.35 o 
  10   4   6       13.47       15.57      8.69 o 
  -8   5   6        1.25       -0.02      8.85 o 
  -7   5   6      301.72      282.91     16.65 o 
  -6   5   6      120.69      127.81     12.52 o 
  -5   5   6       31.32       37.24      5.90 o 
  -4   5   6      578.68      615.64     11.91 o 
  -3   5   6      390.15      368.75     28.56 o 
  -2   5   6        7.60       10.78      6.54 o 
  -1   5   6      161.41      127.85      4.63 o 
   0   5   6       11.36        8.15      4.31 o 
   1   5   6        3.21        6.32      2.96 o 
   2   5   6     1100.55     1025.82     17.93 o 
   3   5   6      262.57      235.97     10.08 o 
   4   5   6       33.47       50.80      7.19 o 
   5   5   6     1020.23     1329.12     23.08 o 
   6   5   6      670.67      829.14     20.17 o 
   7   5   6        1.38        5.22      7.02 o 
   8   5   6       31.64       22.51      8.17 o 
   9   5   6       93.74      103.60     12.34 o 
  10   5   6       49.54       36.26      9.49 o 
  -8   6   6       12.20        5.75      8.60 o 
  -7   6   6       51.37       50.76     10.16 o 
  -6   6   6       29.27       36.33      9.12 o 
  -5   6   6       58.13       65.30      8.38 o 
  -4   6   6      394.33      393.38     10.55 o 
  -3   6   6        7.06       -3.32      3.91 o 
  -2   6   6      108.23      115.48     11.06 o 
  -1   6   6      776.84      780.05     15.41 o 
   0   6   6     1585.38     1717.73     21.52 o 
   1   6   6       34.28       33.80      5.36 o 
   2   6   6      966.77      905.98     17.23 o 
   4   6   6        9.64        2.03      5.48 o 
   5   6   6      935.24      937.44     21.07 o 
   6   6   6      367.37      370.78     15.98 o 
   7   6   6        0.59       -6.67      6.67 o 
   8   6   6      322.38      346.18     16.49 o 
   9   6   6      118.59      141.57     14.68 o 
  10   6   6       15.45       17.27      9.10 o 
  -8   7   6        3.48       -0.47      8.44 o 
  -7   7   6       48.36       53.43     10.02 o 
  -6   7   6        4.75        2.79      7.89 o 
  -5   7   6       59.39       67.05      9.01 o 
  -4   7   6      388.13      437.80     20.39 o 
  -3   7   6       35.18       38.02      5.44 o 
  -2   7   6      100.39       95.11      5.78 o 
  -1   7   6      238.12      157.89     47.80 o 
   0   7   6      469.28      474.48     13.35 o 
   1   7   6       57.14       45.81      6.08 o 
   2   7   6     1134.31     1064.84     19.65 o 
   3   7   6      519.08      493.13     15.48 o 
   4   7   6        2.66       -3.33      5.93 o 
   5   7   6      128.90      120.52     11.93 o 
   6   7   6       59.42       44.75      8.17 o 
   7   7   6      189.32      200.28     14.13 o 
   8   7   6      601.33      575.64     19.63 o 
   9   7   6       77.95       80.23     11.01 o 
  10   7   6        8.01        6.90      8.71 o 
  -8   8   6        3.32       -0.64      8.54 o 
  -7   8   6       63.67       86.02     11.95 o 
  -6   8   6        3.89        1.36      7.39 o 
  -5   8   6       74.48       81.52      9.63 o 
  -4   8   6      139.37      119.82     11.34 o 
  -3   8   6        1.86        9.48      4.63 o 
  -2   8   6      106.22       96.99      6.29 o 
  -1   8   6      158.00      146.50      9.57 o 
   0   8   6      129.38      117.50      8.44 o 
   1   8   6      438.01      401.31     12.79 o 
   2   8   6      379.96      323.01     12.88 o 
   3   8   6      742.76      651.70     17.29 o 
   4   8   6        0.41       -0.06      5.87 o 
   5   8   6      278.62      300.71     15.15 o 
   6   8   6      132.49      120.17     12.22 o 
   7   8   6       24.13        8.79      7.37 o 
   8   8   6      240.85      228.47     14.97 o 
   9   8   6       33.80       26.08     10.08 o 
  -7   9   6       60.22       87.01     12.49 o 
  -6   9   6        0.14       -8.13      8.13 o 
  -5   9   6      160.51      162.47     12.55 o 
  -4   9   6        7.78        5.63      6.30 o 
  -3   9   6      214.15      191.04     11.95 o 
  -2   9   6      227.30      202.83     11.25 o 
  -1   9   6      237.46      244.45     11.58 o 
   0   9   6       88.97       64.19      7.19 o 
   1   9   6      159.87      174.94     11.75 o 
   2   9   6      579.19      535.55     15.32 o 
   3   9   6      152.05      178.86     11.66 o 
   4   9   6      215.41      235.10     14.70 o 
   5   9   6      978.84     1039.77     23.94 o 
   6   9   6      611.98      556.27     18.58 o 
   7   9   6       96.48       70.48      9.67 o 
   8   9   6      187.95      182.00     13.80 o 
   9   9   6       40.02       31.27      9.84 o 
  -7  10   6       29.18       28.81     10.12 o 
  -6  10   6       13.70       21.85      9.06 o 
  -5  10   6        2.77       12.20      7.13 o 
  -4  10   6       26.08       22.71      7.21 o 
  -3  10   6        1.14       -1.56      5.46 o 
  -2  10   6       69.43       53.84      6.98 o 
  -1  10   6      336.85      302.25     12.36 o 
   0  10   6       16.53       16.37      6.53 o 
   1  10   6       37.04       32.38      6.59 o 
   2  10   6      450.23      443.51     14.79 o 
   3  10   6        2.08        3.82      7.33 o 
   4  10   6      220.13      218.72     13.55 o 
   5  10   6      641.10      598.61     18.97 o 
   6  10   6        4.04        9.84      7.70 o 
   7  10   6       37.88       39.61      9.38 o 
   8  10   6      159.57      152.62     14.19 o 
   9  10   6        6.66        9.53     10.27 o 
  -7  11   6        7.16       19.04     10.04 o 
  -6  11   6        3.64        4.39      8.05 o 
  -5  11   6        2.97        3.86      7.35 o 
  -4  11   6       32.75       34.97      7.78 o 
  -3  11   6      168.53      135.28     10.95 o 
  -2  11   6      216.28      206.99     12.18 o 
  -1  11   6      381.13      341.33     13.37 o 
   0  11   6       45.56       33.18      7.19 o 
   1  11   6      460.07      465.40     15.98 o 
   2  11   6      735.90      815.44     20.78 o 
   3  11   6      588.93      545.06     16.35 o 
   4  11   6        3.49        4.87      7.45 o 
   5  11   6      281.29      269.60     14.56 o 
   6  11   6       58.91       74.25     11.56 o 
   7  11   6       47.63       52.92     10.60 o 
   8  11   6       89.87       92.18     11.70 o 
  -6  12   6       18.83       13.45      8.83 o 
  -5  12   6       79.27       76.90     10.86 o 
  -4  12   6       38.87       43.23      8.60 o 
  -3  12   6        0.26       -0.97      6.41 o 
  -2  12   6      320.96      290.80     12.92 o 
  -1  12   6      637.61      607.40     18.01 o 
   0  12   6       56.10       47.46      8.69 o 
   1  12   6       82.43       82.67      9.20 o 
   2  12   6      580.01      635.93     19.43 o 
   3  12   6      154.30      161.51     13.12 o 
   4  12   6      138.33      159.13     13.74 o 
   5  12   6      250.17      253.96     14.68 o 
   6  12   6       53.08       56.00     10.35 o 
   7  12   6      106.62      116.84     13.84 o 
  -5  13   6       45.45       60.78     10.08 o 
  -4  13   6      108.28      109.12     12.36 o 
  -3  13   6       33.59       25.05      7.21 o 
  -2  13   6       88.94      104.65     11.36 o 
  -1  13   6      176.82      174.98     12.44 o 
   0  13   6      105.08      118.22     11.79 o 
   1  13   6        3.08        0.60      6.35 o 
   2  13   6       14.69       13.84      7.86 o 
   3  13   6        9.04        8.09      7.47 o 
   4  13   6      183.79      190.69     14.50 o 
   5  13   6      283.15      280.77     15.83 o 
   6  13   6       43.08       47.58     11.25 o 
   7  13   6       12.41        4.44      5.64 o 
  -2  14   6       54.45       68.30     10.92 o 
  -1  14   6       94.11      117.21     12.18 o 
   0  14   6       84.27       74.15      9.71 o 
   1  14   6        1.84        1.27      7.68 o 
   2  14   6      168.57      181.98     12.42 o 
   3  14   6       49.18       54.52      9.88 o 
   4  14   6      118.08      108.88     12.26 o 
   5  14   6      135.69      150.15     15.11 o 
   6  14   6       40.55       38.08      7.09 o 
  -2  15   6       10.49       16.35      9.88 o 
  -1  15   6        3.72        9.45      8.71 o 
   0  15   6       22.42       20.60      9.69 o 
   1  15   6       42.71       45.04      7.01 o 
   2  15   6      108.55      105.97     13.86 o 
   3  15   6       11.41        4.79      6.27 o 
   4  15   6       14.89       12.77      6.73 o 
  -1  16   6        3.14        3.96      9.69 o 
   0  16   6        0.00        4.85      9.80 o 
   1  16   6       12.58       15.69      9.92 o 
   2  16   6       66.01       73.78     11.64 o 
   3  16   6        0.09        2.67      9.12 o 
   1 -12   7       60.73       61.69     11.48 o 
   2 -12   7       49.67       38.07     10.12 o 
   3 -12   7        6.83       22.28     10.58 o 
  -1 -11   7        0.64       -1.07      9.26 o 
   0 -11   7       21.16       15.83      9.08 o 
   1 -11   7      100.87      103.23     12.18 o 
   2 -11   7       20.55       15.52      8.46 o 
   3 -11   7       42.23       54.91     10.62 o 
   4 -11   7       79.26       82.90     11.07 o 
   5 -11   7       12.12       12.77      7.62 o 
  -3 -10   7       88.40       99.27     12.94 o 
  -2 -10   7      131.29      131.14     14.70 o 
  -1 -10   7       15.76       15.32      9.14 o 
   0 -10   7      121.95      130.99     14.11 o 
   1 -10   7       52.98       50.19      9.84 o 
   2 -10   7      169.43      146.02     13.37 o 
   3 -10   7        1.60        6.98      8.73 o 
   4 -10   7       22.18       24.70      8.81 o 
   5 -10   7       17.63       21.30      8.28 o 
   6 -10   7        3.25        1.01     10.58 o 
   7 -10   7        9.31        6.12     10.33 o 
  -4  -9   7       80.55       84.62     11.44 o 
  -3  -9   7       36.86       26.49      8.93 o 
  -2  -9   7       89.32      111.65     12.67 o 
  -1  -9   7        6.43        4.44      8.21 o 
   0  -9   7       23.44       23.78      8.67 o 
   1  -9   7      363.18      318.31     15.65 o 
   2  -9   7        8.29        1.50      8.44 o 
   3  -9   7        3.30       -4.64      7.45 o 
   4  -9   7        7.29        4.19      8.09 o 
   5  -9   7        0.49       -3.29      6.76 o 
   6  -9   7       15.45       13.92      6.61 o 
   7  -9   7       27.00       27.87     10.92 o 
  -5  -8   7       29.50       35.96     10.10 o 
  -4  -8   7       29.26       21.66      8.73 o 
  -3  -8   7      187.61      160.58     14.15 o 
  -2  -8   7       39.30       23.37      8.23 o 
  -1  -8   7      209.98      172.58     12.98 o 
   0  -8   7      151.25      158.32     13.00 o 
   1  -8   7      137.03      149.02     12.79 o 
   2  -8   7        0.58        9.24      7.62 o 
   3  -8   7        1.93       -0.99      6.18 o 
   4  -8   7      109.98      105.04     12.69 o 
   5  -8   7        1.02        2.48      5.68 o 
   6  -8   7        4.62        1.77     10.89 o 
   7  -8   7       26.63       41.64     11.07 o 
   8  -8   7       41.42       47.74     12.24 o 
  -4  -7   7      164.16      157.30     14.93 o 
  -3  -7   7      563.18      516.17     18.89 o 
  -2  -7   7      537.46      499.94     17.70 o 
  -1  -7   7       66.78       77.97      9.47 o 
   0  -7   7       40.50       32.10      7.84 o 
   1  -7   7       74.00       84.30     10.60 o 
   2  -7   7        4.50       -2.26      7.08 o 
   3  -7   7       88.53       98.53     11.64 o 
   4  -7   7       22.07       24.79      8.85 o 
   5  -7   7        7.82        3.35      5.91 o 
   6  -7   7       32.59       38.11      6.49 o 
   7  -7   7       55.37       62.04     11.19 o 
   8  -7   7        7.41        4.27     10.23 o 
   9  -7   7       46.49       36.43     11.44 o 
  -4  -6   7      105.03       96.72     10.95 o 
  -3  -6   7      955.30      971.20     24.52 o 
  -2  -6   7       41.33       76.10     10.10 o 
  -1  -6   7       87.47       70.93     10.02 o 
   0  -6   7       72.17       77.87      9.49 o 
   1  -6   7      108.06      116.04     11.66 o 
   2  -6   7      417.75      409.43     16.84 o 
   3  -6   7      884.23      843.41     21.29 o 
   4  -6   7       12.03       13.71      6.28 o 
   5  -6   7        7.58       12.37      5.33 o 
   6  -6   7      227.35      238.20     10.87 o 
   7  -6   7      403.65      404.60     18.17 o 
   8  -6   7        3.73       -4.11      8.93 o 
   9  -6   7       36.47       40.21     12.03 o 
  -6  -5   7      154.82      152.62     13.12 o 
  -5  -5   7       82.28       72.61      9.53 o 
  -4  -5   7       83.37       68.18     11.02 o 
  -3  -5   7       55.48       49.01      7.68 o 
  -2  -5   7      190.00      189.72     13.16 o 
  -1  -5   7      254.60      261.23     14.21 o 
   0  -5   7     1784.78     1756.83     28.19 o 
   1  -5   7       71.90       68.20      8.48 o 
   2  -5   7     1035.06     1013.54     22.08 o 
   3  -5   7      919.42      844.07     20.97 o 
   4  -5   7     1046.64     1157.00    157.41 o 
   5  -5   7       68.89       62.43      6.98 o 
   6  -5   7      100.14       93.66      7.14 o 
   7  -5   7      196.69      180.83     13.39 o 
   8  -5   7       23.89       17.02      9.82 o 
   9  -5   7       16.50       10.74      9.67 o 
  10  -5   7        4.02       10.00     11.23 o 
  -7  -4   7       27.30       27.46     10.06 o 
  -6  -4   7      440.56      407.97     17.99 o 
  -5  -4   7       93.10       93.60     11.40 o 
  -4  -4   7       91.70       89.81      9.70 o 
  -3  -4   7      389.04      405.84     17.18 o 
  -2  -4   7      163.06      178.48     15.71 o 
  -1  -4   7      401.02      447.28      9.73 o 
   0  -4   7     1396.45     1433.75     25.32 o 
   1  -4   7      658.56      830.31     22.67 o 
   2  -4   7       10.20        4.11      6.30 o 
   3  -4   7      941.05      886.92     20.68 o 
   4  -4   7      745.10      774.19     56.94 o 
   5  -4   7      251.78      209.88      9.42 o 
   6  -4   7      136.05      165.77      8.81 o 
   7  -4   7      227.50      241.35     14.56 o 
   8  -4   7        9.87       18.85      9.80 o 
   9  -4   7       50.57       56.45     12.71 o 
  10  -4   7       31.68       37.25     11.73 o 
  -7  -3   7       23.20       13.27      9.53 o 
  -6  -3   7      236.80      255.37     15.48 o 
  -5  -3   7        0.84       -6.22      6.78 o 
  -4  -3   7      627.50      653.86     12.99 o 
  -3  -3   7     1004.27     1114.71     15.51 o 
  -2  -3   7      737.81      821.79     55.72 o 
  -1  -3   7      404.20      390.46     19.64 o 
   0  -3   7     1679.18     1792.55     16.39 o 
   1  -3   7     1257.11     1422.50     24.74 o 
   2  -3   7      336.72      316.18     31.15 o 
   3  -3   7      865.73      780.90     18.73 o 
   4  -3   7      926.22      973.68     14.84 o 
   5  -3   7       35.37       37.28      5.51 o 
   6  -3   7      128.65      130.27      8.24 o 
   7  -3   7      241.54      232.29     13.51 o 
   8  -3   7       13.49       15.69      8.97 o 
   9  -3   7       81.93      120.77     15.01 o 
  10  -3   7       54.64       49.49     11.56 o 
  -7  -2   7       54.08       60.93     11.17 o 
  -6  -2   7      164.42      166.17     13.92 o 
  -5  -2   7       31.85       34.66      8.32 o 
  -4  -2   7     1114.44     1177.04     16.44 o 
  -3  -2   7      256.82      328.66      9.90 o 
  -2  -2   7     1241.33     1362.93     24.37 o 
  -1  -2   7      215.91      238.38      7.82 o 
   0  -2   7     1711.14     1670.88     74.00 o 
   1  -2   7     1194.49     1192.66     12.20 o 
   2  -2   7       49.42       77.30      5.32 o 
   3  -2   7       37.56       34.85      6.90 o 
   4  -2   7     1276.60     1162.31     39.94 o 
   5  -2   7      147.56      128.75      7.30 o 
   6  -2   7      156.96      182.94      8.90 o 
   7  -2   7      179.57      192.68     13.35 o 
   8  -2   7       33.10       49.12     10.08 o 
   9  -2   7      120.12      121.75     13.25 o 
  10  -2   7       18.22       18.07     10.25 o 
  -8  -1   7       22.78       16.18     10.02 o 
  -7  -1   7      462.72      465.73     19.84 o 
  -6  -1   7      554.92      551.69     19.49 o 
  -5  -1   7      150.34      140.81     12.61 o 
  -4  -1   7      108.86      129.11      8.58 o 
  -3  -1   7     1153.88     1202.11     62.60 o 
  -2  -1   7      888.13      998.78     13.82 o 
  -1  -1   7       14.07       23.32      3.78 o 
   0  -1   7     1834.61     1912.02     97.47 o 
   1  -1   7      296.28      279.96     20.35 o 
   2  -1   7      190.04      240.61     10.43 o 
   3  -1   7      323.93      266.54     15.22 o 
   4  -1   7      292.44      262.67      5.99 o 
   5  -1   7       41.99       42.57      3.96 o 
   6  -1   7      796.47      809.99     36.41 o 
   7  -1   7       42.14       36.21      5.32 o 
   8  -1   7        0.65        1.13      7.62 o 
   9  -1   7       89.80       81.44     11.87 o 
  10  -1   7       55.54       71.87     12.14 o 
  -8   0   7        0.06       -0.16      7.64 o 
  -7   0   7      216.24      246.52     16.63 o 
  -6   0   7      447.34      434.66     17.91 o 
  -5   0   7       37.80       42.55      7.99 o 
  -4   0   7      120.85      120.32      8.04 o 
  -3   0   7      613.17      686.38     12.33 o 
  -2   0   7        4.85        8.17      5.10 o 
  -1   0   7      407.62      419.80      8.99 o 
   0   0   7      418.67      385.72     26.39 o 
   1   0   7        8.28        2.68      2.73 o 
   2   0   7        5.44        2.68      2.33 o 
   3   0   7      680.26      658.74     27.11 o 
   4   0   7      733.11      794.50     30.60 o 
   5   0   7       12.32       12.16      3.35 o 
   6   0   7      642.28      603.08      9.20 o 
   7   0   7      156.37      150.66      6.18 o 
   8   0   7        4.09       -0.49      4.64 o 
   9   0   7       29.61       25.18      5.72 o 
  10   0   7      151.68      177.42     16.26 o 
  11   0   7        3.91       -2.61     11.23 o 
  -8   1   7        5.48        2.90      9.22 o 
  -7   1   7        1.82       -6.43      8.11 o 
  -6   1   7       21.67       21.77      9.36 o 
  -5   1   7      107.94       89.27     10.88 o 
  -4   1   7      109.87      121.03     23.46 o 
  -3   1   7      295.70      309.62     10.47 o 
  -2   1   7       79.51       89.62      6.13 o 
  -1   1   7      172.28      138.12      9.64 o 
   0   1   7     1690.11     1632.51     25.29 o 
   1   1   7      116.83       93.65      6.38 o 
   2   1   7       94.42      144.64      4.14 o 
   3   1   7      388.78      375.98     17.27 o 
   4   1   7      152.86      147.28      8.49 o 
   5   1   7      263.74      251.07     10.07 o 
   6   1   7      185.49      171.19     12.00 o 
   7   1   7       96.08       87.69      5.53 o 
   8   1   7        5.31        8.40      5.01 o 
   9   1   7      125.93      130.42      8.79 o 
  10   1   7      100.28      117.98      9.97 o 
  11   1   7        6.51       -0.60     11.73 o 
  -8   2   7        2.71        6.94      9.84 o 
  -7   2   7       33.17       37.74      9.71 o 
  -6   2   7       85.75       96.19     10.86 o 
  -5   2   7        6.58       16.92      8.36 o 
  -4   2   7      247.28      288.47     14.15 o 
  -3   2   7      451.85      473.48      9.76 o 
  -2   2   7       79.90       73.38      6.23 o 
  -1   2   7     1801.13     1877.94     17.19 o 
   0   2   7      359.33      299.91      7.49 o 
   1   2   7      531.39      451.53      8.25 o 
   2   2   7        2.07        1.61      2.76 o 
   3   2   7      259.51      265.53      5.42 o 
   4   2   7       84.13       78.86      4.19 o 
   5   2   7      265.46      214.94      6.30 o 
   6   2   7      488.70      432.90     27.49 o 
   7   2   7      136.12      148.57     10.19 o 
   8   2   7       11.64        8.53      6.75 o 
   9   2   7       49.70       50.35      6.77 o 
  10   2   7       95.99       95.59     15.30 o 
  11   2   7        6.55       -3.20      7.82 o 
  -8   3   7        3.14        7.76     10.88 o 
  -7   3   7       39.79       50.00     12.55 o 
  -6   3   7       17.67        9.86      8.87 o 
  -5   3   7       46.17       45.40      8.73 o 
  -4   3   7      155.81      186.15     12.61 o 
  -3   3   7      156.11      135.06      9.41 o 
  -2   3   7       10.43       13.14      4.47 o 
  -1   3   7     1644.29     1724.79     16.07 o 
   0   3   7      383.65      315.37     24.17 o 
   1   3   7        8.97        5.26      2.68 o 
   2   3   7      826.84      800.96     20.75 o 
   3   3   7      619.90      593.80     17.71 o 
   4   3   7      235.48      248.88      5.94 o 
   5   3   7      692.44      643.35     30.70 o 
   6   3   7      500.57      539.24     33.71 o 
   7   3   7       89.60       93.32      7.11 o 
   8   3   7       28.46       22.37      5.81 o 
   9   3   7      104.54      121.51     12.34 o 
  10   3   7       28.99       16.16      8.07 o 
  -8   4   7        2.50       -6.71      8.54 o 
  -7   4   7       12.97       19.59     10.06 o 
  -6   4   7       12.46       13.78      8.58 o 
  -5   4   7        2.20        5.85      6.67 o 
  -4   4   7      417.07      455.36     16.45 o 
  -3   4   7      611.25      630.17     19.50 o 
  -2   4   7       10.23       12.63      6.55 o 
  -1   4   7     1401.45     1431.13     14.67 o 
   0   4   7        7.71        4.69      2.68 o 
   1   4   7      434.24      498.52      9.06 o 
   2   4   7     1000.76      937.04     25.04 o 
   3   4   7     1278.06     1208.74     14.03 o 
   4   4   7       38.76       42.70      4.66 o 
   5   4   7      447.11      480.51     10.86 o 
   6   4   7      696.28      681.23     18.15 o 
   7   4   7      106.98      118.30     11.19 o 
   8   4   7        2.31       -2.51      6.63 o 
   9   4   7      255.89      286.36     16.74 o 
  10   4   7       14.18       18.03      8.81 o 
  -8   5   7       10.52        5.46      8.75 o 
  -7   5   7        0.75        2.59      8.87 o 
  -6   5   7      107.65       90.11     10.58 o 
  -5   5   7      212.22      194.90     12.98 o 
  -4   5   7      790.78      757.55     19.59 o 
  -3   5   7     1546.82     1639.54     34.22 o 
  -2   5   7       37.45       40.82      4.36 o 
  -1   5   7      257.30      239.90      7.22 o 
   0   5   7     1879.69     1797.23     68.87 o 
   1   5   7       40.15       61.30      4.72 o 
   2   5   7       63.81       31.19      5.75 o 
   3   5   7     1455.70     1359.95     15.33 o 
   4   5   7       61.83       60.95      8.11 o 
   5   5   7       30.27       35.20      7.47 o 
   6   5   7      390.53      471.81     15.79 o 
   7   5   7      315.23      376.26     15.61 o 
   8   5   7        9.58       14.56      7.97 o 
   9   5   7      320.36      338.01     17.33 o 
  10   5   7       63.63       54.01     10.25 o 
  -8   6   7        3.25        9.55      9.41 o 
  -7   6   7      100.53      112.08     13.51 o 
  -6   6   7       52.72       57.44      9.88 o 
  -5   6   7        0.99        3.78      6.96 o 
  -4   6   7      478.07      511.09     17.31 o 
  -3   6   7      603.91      559.60     16.59 o 
  -2   6   7       60.91       56.82      6.59 o 
  -1   6   7       15.28       31.44      6.06 o 
   0   6   7     1034.70      927.89     17.35 o 
   1   6   7       49.22       52.16      5.73 o 
   2   6   7     1674.07     1579.94     22.40 o 
   3   6   7      190.65      194.82     11.17 o 
   4   6   7      632.50      730.88     18.11 o 
   5   6   7      598.41      673.92     18.32 o 
   6   6   7      242.67      321.84     14.46 o 
   7   6   7      151.06      158.20     12.59 o 
   8   6   7       96.79      112.18     12.20 o 
   9   6   7      279.32      316.98     16.80 o 
  10   6   7       13.24       -1.36      8.58 o 
  -8   7   7        2.34       13.45      8.97 o 
  -7   7   7       91.55       92.06     11.64 o 
  -6   7   7       79.94       87.31     11.31 o 
  -5   7   7        0.09        1.72      6.67 o 
  -4   7   7      170.45      199.97     12.51 o 
  -3   7   7      179.37      177.15     11.91 o 
  -2   7   7        0.02       -3.31      4.95 o 
  -1   7   7      294.43      285.72     11.62 o 
   0   7   7       52.77       31.15      5.38 o 
   1   7   7      281.62      259.73     10.64 o 
   2   7   7      813.51      823.06     18.38 o 
   3   7   7      925.57      916.50     19.73 o 
   4   7   7       22.43       20.99      7.27 o 
   5   7   7       15.34       14.62      7.15 o 
   6   7   7      166.75      187.38     12.69 o 
   7   7   7      288.06      267.61     14.95 o 
   8   7   7       26.60       25.96      9.53 o 
   9   7   7      142.01      140.85     14.21 o 
  10   7   7        6.17       -4.00      8.73 o 
  -7   8   7       50.85       58.57     11.01 o 
  -6   8   7       58.89       40.25      9.86 o 
  -5   8   7        0.73        8.15      8.01 o 
  -4   8   7      383.06      419.28     16.18 o 
  -3   8   7       33.71       30.84      7.56 o 
  -2   8   7        0.19       13.45      6.22 o 
  -1   8   7      378.82      406.69     13.66 o 
   0   8   7      390.98      389.18     12.77 o 
   1   8   7        0.81        1.07      4.93 o 
   2   8   7      523.55      428.19     13.88 o 
   3   8   7      627.70      552.82     15.59 o 
   4   8   7       86.79       74.01      8.69 o 
   5   8   7       91.21      103.74     12.28 o 
   6   8   7      493.44      461.89     16.94 o 
   7   8   7      352.29      321.15     16.28 o 
   8   8   7       83.93       78.09     10.74 o 
   9   8   7       86.97       86.02     11.21 o 
  -7   9   7       13.97       28.65      9.51 o 
  -6   9   7       31.10       32.14      9.59 o 
  -5   9   7       14.52       16.04      7.95 o 
  -4   9   7      235.82      220.50     12.73 o 
  -3   9   7        3.74        9.86      6.08 o 
  -2   9   7       14.82       15.32      5.54 o 
  -1   9   7      831.52      762.96     17.50 o 
   0   9   7      227.95      222.66     11.50 o 
   1   9   7      100.72      106.70      9.75 o 
   2   9   7      431.55      415.81     15.05 o 
   3   9   7      161.96      188.02     13.41 o 
   4   9   7        1.29        5.56      5.79 o 
   5   9   7        7.74       14.62      7.99 o 
   6   9   7      303.72      303.61     15.28 o 
   7   9   7       20.12        6.88      8.28 o 
   8   9   7      167.56      150.15     14.13 o 
   9   9   7       50.44       52.20     10.60 o 
  -7  10   7       41.96       53.33     11.62 o 
  -6  10   7        4.61        9.24      8.54 o 
  -5  10   7       92.57       97.79     11.73 o 
  -4  10   7      123.42      125.88     11.09 o 
  -3  10   7       49.32       47.87      8.40 o 
  -2  10   7        5.72        5.85      6.32 o 
  -1  10   7      578.09      531.24     15.44 o 
   0  10   7      157.70      160.91     11.85 o 
   1  10   7       72.77       79.18      9.18 o 
   2  10   7       67.24       88.44     11.01 o 
   3  10   7      452.63      516.35     17.58 o 
   4  10   7      171.96      159.27     12.98 o 
   5  10   7       18.07        0.53      8.85 o 
   6  10   7      131.89      108.55     11.75 o 
   7  10   7        9.02        6.74      9.14 o 
   8  10   7      115.58      102.84     12.01 o 
   9  10   7       74.12       64.23     10.82 o 
  -6  11   7       25.26       27.21      9.65 o 
  -5  11   7       32.63       26.98      8.62 o 
  -4  11   7       21.09       25.46      7.35 o 
  -3  11   7      453.81      428.22     15.98 o 
  -2  11   7      117.41      120.58     11.09 o 
  -1  11   7      139.09      135.78     10.41 o 
   0  11   7       38.94       37.78      7.82 o 
   1  11   7       10.62       13.35      7.15 o 
   2  11   7      426.49      490.40     17.43 o 
   3  11   7      139.25      156.78     12.10 o 
   4  11   7       75.89       80.74     10.29 o 
   5  11   7       65.52       63.47      9.51 o 
   6  11   7      281.34      233.09     14.58 o 
   7  11   7       30.14        2.53      8.23 o 
   8  11   7       80.50       90.48     12.40 o 
  -6  12   7       29.50       24.33     10.06 o 
  -5  12   7        0.45       -6.61      6.61 o 
  -4  12   7       33.12       21.34      7.99 o 
  -3  12   7        2.61        2.85      6.61 o 
  -2  12   7       81.81       77.11      9.36 o 
  -1  12   7      234.44      253.57     14.11 o 
   0  12   7       28.09       20.86      7.00 o 
   1  12   7        0.29        1.99      6.67 o 
   2  12   7       47.11       55.51      9.26 o 
   3  12   7        3.51       10.16      7.84 o 
   4  12   7        4.45       -4.66      7.89 o 
   5  12   7      277.88      317.61     17.50 o 
   6  12   7       69.02       59.94     10.47 o 
   7  12   7        0.96       -7.76      7.76 o 
  -5  13   7        0.83        7.27      8.15 o 
  -4  13   7       56.02       55.86      9.28 o 
  -3  13   7        1.16       -2.59      6.49 o 
  -2  13   7       55.93       43.70      7.93 o 
  -1  13   7      216.84      232.60     14.21 o 
   0  13   7      191.13      208.33     13.94 o 
   1  13   7       13.61       10.78      7.31 o 
   2  13   7        2.07       -0.04      7.45 o 
   3  13   7       21.30       20.19      6.96 o 
   4  13   7        1.12       -3.90      8.32 o 
   5  13   7      187.35      192.02     14.60 o 
   6  13   7      127.09      114.67     13.59 o 
   7  13   7        0.22        3.12      8.89 o 
  -4  14   7       45.44       33.08      8.60 o 
  -3  14   7       23.04       14.35      7.84 o 
  -2  14   7       12.84       13.61      8.23 o 
  -1  14   7       22.52       27.82      8.67 o 
   0  14   7        4.33       -2.32      7.35 o 
   1  14   7       18.36       18.07      7.74 o 
   2  14   7       45.20       64.36      9.88 o 
   3  14   7       89.41       92.65     11.66 o 
   4  14   7        8.33       19.26     11.31 o 
   5  14   7      196.80      215.35     15.54 o 
   6  14   7       50.93       57.15     11.97 o 
  -1  15   7        2.33        8.38      7.41 o 
   0  15   7       12.12       25.09      8.87 o 
   1  15   7       12.47        9.20      9.12 o 
   2  15   7       39.77       56.33     10.37 o 
   3  15   7       57.85       66.47     11.77 o 
   4  15   7        4.59       -4.31      8.34 o 
  -1  16   7        7.76       10.60      9.80 o 
   0  16   7        2.69        2.81      9.01 o 
   1  16   7        0.26       -5.46      9.12 o 
   2  16   7       28.00       42.16      7.76 o 
   1 -11   8       19.54       11.73      9.26 o 
   2 -11   8      188.94      192.80     16.49 o 
   3 -11   8        0.37       -7.27      8.15 o 
   4 -11   8        0.51       -0.84      9.28 o 
  -1 -10   8       41.86       49.32     10.95 o 
   0 -10   8       12.11       10.99      9.32 o 
   1 -10   8       73.04       78.34     11.46 o 
   2 -10   8       29.89       39.84     10.04 o 
   3 -10   8       15.54       14.79      9.65 o 
   4 -10   8        2.45        3.04      9.57 o 
   5 -10   8        9.57       15.63     10.34 o 
   6 -10   8       36.23       37.96      8.34 o 
  -3  -9   8       11.00       -0.14      9.01 o 
  -2  -9   8      101.72      103.21     12.92 o 
  -1  -9   8        8.17        6.55      8.65 o 
   0  -9   8        5.51        2.22      8.46 o 
   1  -9   8      138.25      129.99     13.66 o 
   2  -9   8       57.44       55.44      9.80 o 
   3  -9   8       76.08       53.80     10.19 o 
   4  -9   8       14.51       13.18     10.12 o 
   5  -9   8        0.92       -4.55      6.48 o 
   6  -9   8       14.70       13.99      6.95 o 
   7  -9   8       16.80       23.18     10.10 o 
  -4  -8   8        7.80        0.90      8.56 o 
  -3  -8   8        3.74        6.08      8.48 o 
  -2  -8   8       67.49       63.76     10.70 o 
  -1  -8   8        0.29       -0.41      8.42 o 
   0  -8   8       34.33       27.04      8.52 o 
   1  -8   8      204.92      221.80     14.93 o 
   2  -8   8       72.91       57.29      9.69 o 
   3  -8   8       96.48       77.05     10.21 o 
   4  -8   8       48.62       44.15      9.61 o 
   5  -8   8        2.46        7.81      6.60 o 
   6  -8   8       36.09       30.04      7.12 o 
   7  -8   8       23.47       31.42     10.78 o 
   8  -8   8        5.51       -7.21     10.43 o 
  -4  -7   8        9.29        6.49      8.40 o 
  -3  -7   8      196.88      157.56     13.70 o 
  -2  -7   8       45.96       40.23      9.16 o 
  -1  -7   8        0.39       -2.55      7.70 o 
   0  -7   8      607.54      471.38     17.17 o 
   1  -7   8      791.72      747.04     21.32 o 
   2  -7   8       26.23       18.56      7.80 o 
   3  -7   8      108.02      121.59     13.45 o 
   4  -7   8      518.12      530.58     19.12 o 
   5  -7   8        3.98        0.48      6.01 o 
   6  -7   8       52.53       63.91      9.64 o 
   7  -7   8       14.61       32.12     10.78 o 
   8  -7   8       24.17       16.55     10.84 o 
  -4  -6   8      150.31      141.79     13.94 o 
  -3  -6   8      670.72      670.47     21.15 o 
  -2  -6   8     1075.49     1043.38     25.07 o 
  -1  -6   8        1.92       11.23      7.82 o 
   0  -6   8      912.43      891.44     22.92 o 
   1  -6   8     1069.43      956.81     23.51 o 
   2  -6   8       18.36       14.83      9.38 o 
   3  -6   8       37.87       25.30      7.70 o 
   4  -6   8      386.55      370.94     16.78 o 
   5  -6   8       32.72       30.39      6.10 o 
   6  -6   8        3.29        3.42      5.76 o 
   7  -6   8        8.48       10.90      9.20 o 
   8  -6   8       69.38       79.94     12.69 o 
   9  -6   8        5.51       -4.70      9.90 o 
  -4  -5   8        0.75       -0.82      7.86 o 
  -3  -5   8      439.54      444.13     18.32 o 
  -2  -5   8      774.15      749.83     21.50 o 
  -1  -5   8      384.76      406.74     16.92 o 
   0  -5   8      400.29      476.33     19.78 o 
   1  -5   8      158.73      172.72     13.92 o 
   2  -5   8      144.19      128.22     13.61 o 
   3  -5   8     1214.74     1184.74     25.01 o 
   4  -5   8       52.40       67.99     17.14 o 
   5  -5   8       54.98       57.50      6.74 o 
   6  -5   8       74.03      101.99      8.63 o 
   7  -5   8       82.53      110.29     13.04 o 
   8  -5   8       30.25       41.34     10.70 o 
   9  -5   8        0.84        1.13      9.51 o 
  -6  -4   8      194.67      215.76     15.34 o 
  -5  -4   8      433.44      423.51     17.41 o 
  -4  -4   8        1.92       -0.53      4.93 o 
  -3  -4   8      694.51      685.16     15.83 o 
  -2  -4   8     1557.09     1658.05     29.30 o 
  -1  -4   8      300.29      333.75     15.75 o 
   0  -4   8     1012.43      981.59     22.86 o 
   2  -4   8        2.57       -6.18      6.22 o 
   3  -4   8      775.09      768.66     20.95 o 
   4  -4   8      525.06      541.24     29.57 o 
   5  -4   8       73.23       61.52      6.31 o 
   6  -4   8       10.95        3.94      5.64 o 
   7  -4   8      137.67      170.32     14.17 o 
   8  -4   8        4.33        6.84      9.06 o 
   9  -4   8        4.58        3.16      9.01 o 
  10  -4   8       56.73       78.18     14.81 o 
  -6  -3   8      228.54      218.14     16.00 o 
  -5  -3   8      173.44      167.30     13.06 o 
  -4  -3   8        4.39        3.64      5.05 o 
  -3  -3   8      322.22      342.61     12.79 o 
  -2  -3   8     1534.36     1578.60     23.56 o 
  -1  -3   8       63.94       75.66      5.68 o 
   0  -3   8      482.74      486.84     17.29 o 
   1  -3   8      581.34      597.65     18.54 o 
   2  -3   8       67.19       76.02      8.97 o 
   3  -3   8      248.54      228.86     14.48 o 
   4  -3   8      340.85      348.79     10.32 o 
   5  -3   8       55.34       59.17      7.06 o 
   6  -3   8        8.16        9.85      5.20 o 
   7  -3   8       47.08       56.59      6.60 o 
   8  -3   8        0.37        1.31      8.62 o 
   9  -3   8       11.47       19.20     10.49 o 
  10  -3   8       69.51       61.50     11.70 o 
  -7  -2   8        0.31        7.64      8.91 o 
  -6  -2   8       95.09      117.97     13.22 o 
  -5  -2   8      508.36      476.10     16.98 o 
  -4  -2   8      374.28      382.09     23.50 o 
  -3  -2   8      224.45      221.46     10.24 o 
  -2  -2   8      600.30      656.71     12.47 o 
  -1  -2   8       26.19       21.29      4.30 o 
   0  -2   8      174.91      147.90     13.51 o 
   1  -2   8     1291.18     1371.72     14.49 o 
   2  -2   8       83.81       91.54     10.41 o 
   3  -2   8      165.37      191.86     53.00 o 
   4  -2   8      270.60      245.66     12.06 o 
   5  -2   8       55.05       55.53      5.87 o 
   6  -2   8      100.38      127.38      8.16 o 
   7  -2   8      189.93      213.31      9.29 o 
   8  -2   8       64.29       64.05     10.76 o 
   9  -2   8        2.09        6.10      9.53 o 
  10  -2   8       47.47       42.61     11.07 o 
  -7  -1   8        0.49        2.71      8.34 o 
  -6  -1   8      269.67      280.16     16.57 o 
  -5  -1   8      216.40      252.95     14.54 o 
  -4  -1   8       10.96       11.46      4.85 o 
  -3  -1   8      381.89      423.88     11.20 o 
  -2  -1   8      460.11      543.48     12.51 o 
  -1  -1   8       26.18       27.66      6.38 o 
   0  -1   8      382.65      433.15      9.69 o 
   1  -1   8     1085.63     1149.63     13.25 o 
   2  -1   8      167.05      192.39      7.01 o 
   3  -1   8      214.95      193.67      9.63 o 
   4  -1   8      159.24      151.45      6.43 o 
   5  -1   8       22.98       24.60      3.70 o 
   6  -1   8      162.33      155.47      8.23 o 
   7  -1   8       78.29       79.26      8.34 o 
   8  -1   8       26.11       31.95      9.06 o 
   9  -1   8       26.10       32.49      9.57 o 
  10  -1   8       12.96        5.79      9.53 o 
  -7   0   8        1.14        2.81      8.21 o 
  -6   0   8       93.06       91.91     11.52 o 
  -5   0   8      294.25      298.60     15.22 o 
  -4   0   8       93.87       94.73     11.64 o 
  -3   0   8       40.01       41.64      5.22 o 
  -2   0   8      656.52      650.09     20.18 o 
  -1   0   8        4.57        1.52      3.63 o 
   0   0   8      739.92      724.50     11.30 o 
   1   0   8      148.14      199.61      7.15 o 
   2   0   8       61.78       66.52      4.39 o 
   3   0   8      383.11      372.95     17.83 o 
   4   0   8      332.17      296.64     12.47 o 
   5   0   8       42.41       44.23      3.93 o 
   6   0   8       70.92       86.03      5.48 o 
   7   0   8       87.89       85.26      5.38 o 
   8   0   8        1.93       -2.03      7.37 o 
   9   0   8       74.05       86.76     11.68 o 
  10   0   8       19.51       30.08     10.80 o 
  -7   1   8       30.02       17.60      9.06 o 
  -6   1   8       49.04       49.76     10.00 o 
  -5   1   8       36.11       55.79     10.60 o 
  -4   1   8      102.11      120.05     11.46 o 
  -3   1   8      625.22      680.95     13.09 o 
  -2   1   8       49.03       37.80      4.87 o 
  -1   1   8      181.30      180.49      7.24 o 
   0   1   8     1953.28     2039.06     79.89 o 
   1   1   8       77.96       62.64      5.68 o 
   2   1   8       94.26       93.20      5.66 o 
   3   1   8     1251.01     1345.59     65.72 o 
   4   1   8      475.72      491.50      7.91 o 
   5   1   8       12.22       14.80      3.71 o 
   6   1   8      359.63      343.95      7.95 o 
   7   1   8        4.18       -0.69      3.66 o 
   8   1   8        2.62        2.72      6.75 o 
   9   1   8       21.83       10.18      5.57 o 
  10   1   8       94.84      126.00     14.68 o 
  -7   2   8       11.66        3.90      8.56 o 
  -6   2   8      107.61      105.16     11.99 o 
  -5   2   8       20.31       29.63      8.52 o 
  -4   2   8      107.00      123.85     11.62 o 
  -3   2   8      427.06      412.68     13.66 o 
  -2   2   8        3.53        7.52      4.06 o 
  -1   2   8     2103.55     2160.07     27.67 o 
   0   2   8     2330.25     2220.40    123.37 o 
   1   2   8      618.94      589.61      9.95 o 
   2   2   8       15.25        6.60      3.19 o 
   3   2   8      324.39      338.17      6.84 o 
   4   2   8      258.36      253.72      6.17 o 
   5   2   8      272.92      259.15     10.54 o 
   6   2   8      261.58      254.46     10.27 o 
   7   2   8      324.74      304.15      8.63 o 
   8   2   8        5.04       -1.03      5.13 o 
   9   2   8        4.36        4.11      5.62 o 
  10   2   8      139.00      153.60     15.80 o 
  -7   3   8       48.45       45.32     10.84 o 
  -6   3   8      139.59      141.18     14.19 o 
  -5   3   8       25.63       24.85      7.56 o 
  -4   3   8      345.35      361.54     14.83 o 
  -3   3   8      485.51      459.76     17.16 o 
  -2   3   8      175.85      171.08     11.39 o 
  -1   3   8      745.27      717.13     31.85 o 
   0   3   8     2017.77     1889.97     95.66 o 
   1   3   8     1409.72     1472.18     15.58 o 
   2   3   8      138.99      139.41      4.94 o 
   3   3   8      850.31      885.12     11.58 o 
   4   3   8      341.99      298.15     14.18 o 
   5   3   8      333.27      317.03      8.55 o 
   6   3   8      864.59      885.09     11.27 o 
   7   3   8      293.91      274.70     11.76 o 
   8   3   8       43.44       40.29      6.28 o 
   9   3   8        0.75       -4.31      5.60 o 
  10   3   8       25.77       15.63      8.69 o 
  -7   4   8       47.51       36.65     10.60 o 
  -6   4   8      194.54      202.33     14.54 o 
  -5   4   8        4.38        0.33      7.23 o 
  -4   4   8      267.22      341.78     15.32 o 
  -3   4   8     1390.29     1354.79     15.86 o 
  -2   4   8      546.89      511.71      9.86 o 
  -1   4   8      522.16      482.54      9.52 o 
   0   4   8     1158.34     1124.25     27.01 o 
   1   4   8      816.61      767.04     14.47 o 
   2   4   8       39.40       36.26      6.00 o 
   3   4   8      749.76      745.76     11.71 o 
   4   4   8      412.34      401.54      9.92 o 
   5   4   8       64.33       76.23      6.87 o 
   6   4   8      445.44      407.33     14.42 o 
   7   4   8       44.09       36.61      8.73 o 
   8   4   8       12.49        1.40      7.62 o 
   9   4   8       35.95       40.70      9.80 o 
  10   4   8       29.66       29.26      9.34 o 
  -7   5   8       32.01       41.19     10.88 o 
  -6   5   8       21.57       36.26      9.01 o 
  -5   5   8       38.85       34.70      7.93 o 
  -4   5   8      320.08      351.41     15.75 o 
  -3   5   8      762.42      772.03     12.72 o 
  -2   5   8      319.06      322.16      8.72 o 
  -1   5   8       88.27       98.11     10.60 o 
   0   5   8     1387.60     1372.84     42.38 o 
   1   5   8      342.49      364.34      8.91 o 
   2   5   8       97.87      117.28      6.43 o 
   3   5   8     1228.14     1312.93     20.08 o 
   4   5   8     1040.87     1079.99     14.72 o 
   5   5   8      697.02      797.99     19.69 o 
   6   5   8      125.43      130.11     11.99 o 
   7   5   8       17.30        9.41      8.21 o 
   8   5   8       11.01        4.27      7.86 o 
   9   5   8      270.53      284.61     16.10 o 
  10   5   8       27.04       27.95      9.90 o 
  -7   6   8       26.49       28.42      9.32 o 
  -6   6   8      132.72      159.06     13.88 o 
  -5   6   8       12.49        7.84      7.17 o 
  -4   6   8      100.38       96.06     11.29 o 
  -3   6   8     1061.61     1084.84     22.88 o 
  -2   6   8      183.11      185.76     11.36 o 
  -1   6   8      117.81      126.19     13.76 o 
   0   6   8      417.14      407.55     15.94 o 
   1   6   8      587.49      587.08     10.86 o 
   2   6   8      249.53      266.44      8.16 o 
   3   6   8     2100.69     2177.03     29.34 o 
   4   6   8        2.62        2.98      6.26 o 
   5   6   8       26.23       24.77      7.45 o 
   6   6   8      410.65      547.42     17.99 o 
   7   6   8      173.91      219.97     14.95 o 
   8   6   8        5.91        4.11      7.89 o 
   9   6   8      130.74      133.23     12.67 o 
  10   6   8       38.73       50.21     12.65 o 
  -7   7   8       29.15       44.48     10.60 o 
  -6   7   8      185.30      173.83     14.11 o 
  -5   7   8       23.18       18.71      8.07 o 
  -4   7   8      103.00      102.06     11.46 o 
  -3   7   8      414.31      443.35     16.76 o 
  -2   7   8      240.31      203.73     11.81 o 
  -1   7   8        1.55       -3.80      4.66 o 
   0   7   8      842.90      771.81     16.74 o 
   1   7   8      202.69      204.67     10.31 o 
   2   7   8       71.52       70.25      8.52 o 
   3   7   8     1035.35     1046.58     21.58 o 
   4   7   8        9.18       19.57      6.51 o 
   5   7   8      171.30      188.00     13.33 o 
   6   7   8       89.57      117.19     12.73 o 
   7   7   8      401.55      490.70     18.42 o 
   8   7   8        4.65        6.16      8.23 o 
   9   7   8        7.05       23.16      9.10 o 
  10   7   8       39.96       40.15     10.06 o 
  -7   8   8       32.47       38.15     11.03 o 
  -6   8   8       31.60       31.56      9.82 o 
  -5   8   8       40.73       44.44      9.28 o 
  -4   8   8       79.65       93.76     11.17 o 
  -3   8   8      186.62      166.81     11.77 o 
  -2   8   8       42.26       32.81      7.15 o 
  -1   8   8       96.80      117.89     10.06 o 
   0   8   8      712.54      725.73     17.80 o 
   1   8   8      109.93      133.13     11.29 o 
   2   8   8      460.29      483.64     16.16 o 
   3   8   8      627.82      615.90     17.37 o 
   4   8   8       89.77       75.47      8.73 o 
   5   8   8      125.09      141.98     13.84 o 
   6   8   8      173.37      188.51     13.94 o 
   7   8   8      131.37      124.83     13.12 o 
   8   8   8        6.90       -2.26      7.56 o 
   9   8   8       22.92       26.37      9.30 o 
  -7   9   8       15.24       28.24     10.51 o 
  -6   9   8       26.53       21.21      9.94 o 
  -5   9   8       16.08       14.23      8.03 o 
  -4   9   8       44.90       39.67      8.01 o 
  -3   9   8      197.69      199.17     12.83 o 
  -2   9   8       66.64       46.37      7.37 o 
  -1   9   8      123.62      114.95      9.82 o 
   0   9   8      224.82      206.15     10.84 o 
   1   9   8       43.70       52.45      7.64 o 
   2   9   8      639.97      605.90     17.37 o 
   3   9   8      813.45      801.42     20.80 o 
   4   9   8        0.74       -6.06      6.71 o 
   5   9   8        1.70       -4.58      7.00 o 
   6   9   8       28.42       22.69      8.05 o 
   7   9   8       10.62        4.09      8.17 o 
   8   9   8       16.27       16.63      9.20 o 
   9   9   8       21.12        6.78      9.30 o 
  -6  10   8       43.50       39.74      9.61 o 
  -5  10   8        1.33        8.46      7.80 o 
  -4  10   8       63.26       88.20     10.49 o 
  -3  10   8      144.01      131.05     10.68 o 
  -2  10   8       23.10        8.75      7.11 o 
  -1  10   8       18.26       19.22      7.43 o 
   0  10   8      425.70      408.63      9.97 o 
   1  10   8        3.83        1.15      6.45 o 
   2  10   8      691.79      708.25     19.59 o 
   3  10   8      310.46      317.70     14.50 o 
   4  10   8       65.97       62.61      9.51 o 
   5  10   8        0.80       -0.78      7.00 o 
   6  10   8      112.77      103.13     12.65 o 
   7  10   8        1.47       -0.37      8.73 o 
   8  10   8       60.40       54.52     10.51 o 
   9  10   8      157.98      162.86     15.59 o 
  -6  11   8       31.32       31.48     10.60 o 
  -5  11   8        2.24       -3.04      7.89 o 
  -4  11   8       71.09       50.08      8.42 o 
  -3  11   8       19.45       17.04      7.43 o 
  -2  11   8      108.22      107.56     11.27 o 
  -1  11   8      379.61      327.27     13.18 o 
   0  11   8      338.63      344.93     15.42 o 
   1  11   8        3.13       -6.35      6.35 o 
   2  11   8      400.44      425.16     16.76 o 
   3  11   8      100.16      120.99     12.79 o 
   4  11   8       11.67       -4.87      6.00 o 
   5  11   8      118.58      110.52     12.55 o 
   6  11   8      132.73      140.50     14.17 o 
   7  11   8        0.61       -3.51      8.42 o 
   8  11   8       96.04       74.25     11.68 o 
  -5  12   8        5.37       12.03      7.74 o 
  -4  12   8        0.40       -6.49      6.49 o 
  -3  12   8       83.49       79.90      9.61 o 
  -2  12   8        1.95       -3.45      5.87 o 
  -1  12   8      177.74      171.84      8.11 o 
   0  12   8      302.44      299.85     14.42 o 
   1  12   8        0.52       -4.72      6.39 o 
   2  12   8       57.47       63.27      9.69 o 
   3  12   8       64.42       81.65     10.60 o 
   4  12   8        0.18       -5.59      7.86 o 
   5  12   8       86.44      110.66     13.08 o 
   6  12   8      194.43      167.77     14.29 o 
   7  12   8        8.88        0.25     10.27 o 
  -5  13   8       11.15       -5.03      7.64 o 
  -4  13   8        0.74        4.21      7.08 o 
  -3  13   8       70.52       69.24     10.70 o 
  -2  13   8       16.26       12.73      7.56 o 
  -1  13   8      109.37      133.99     12.53 o 
   0  13   8      171.92      179.74     13.25 o 
   1  13   8        0.55       -5.32      6.98 o 
   2  13   8      306.99      312.36     15.01 o 
   3  13   8       97.61       97.25     11.46 o 
   4  13   8       24.68       16.59      8.34 o 
   5  13   8      110.76      127.97     14.58 o 
   6  13   8      105.36      107.89     12.49 o 
   7  13   8        8.28       -1.75      9.28 o 
  -4  14   8       17.73       21.03      9.47 o 
  -3  14   8       30.61       25.38      8.09 o 
  -2  14   8        0.09        3.31      8.15 o 
  -1  14   8       78.00       65.98      9.71 o 
   0  14   8       72.17       69.33      9.73 o 
   1  14   8       33.29       24.83      8.83 o 
   2  14   8       89.04      102.53     12.81 o 
   3  14   8       67.38       90.35     11.95 o 
   4  14   8        0.46        1.89      9.06 o 
   5  14   8       62.15       53.88     11.95 o 
   6  14   8       50.11       43.72     10.66 o 
  -2  15   8        1.20       -4.02      7.76 o 
  -1  15   8       71.30       73.00     11.31 o 
   0  15   8       69.54       90.93     11.79 o 
   1  15   8        5.94        1.44      7.29 o 
   2  15   8       23.58       28.01      8.89 o 
   3  15   8       51.41       53.88     10.72 o 
   4  15   8        2.37        0.90      9.80 o 
   0  16   8       50.27       50.58     10.45 o 
   1  16   8        0.87        0.43      9.26 o 
   2  16   8       17.84       17.04      9.51 o 
   0 -10   9        9.31        8.60      9.75 o 
   1 -10   9      124.35      121.34     14.83 o 
   2 -10   9       59.57       33.62     10.43 o 
   3 -10   9        0.26      -10.08     10.08 o 
   4 -10   9       15.57       12.61      9.47 o 
  -1  -9   9       77.38       83.97     12.16 o 
   0  -9   9       58.79       68.20     11.83 o 
   1  -9   9       95.85       69.70     11.11 o 
   2  -9   9       90.50       92.55     12.10 o 
   3  -9   9       10.45        2.07      8.34 o 
   4  -9   9       12.12       15.77      9.14 o 
   5  -9   9       36.29       34.46      8.76 o 
   6  -9   9        0.36        0.82      6.96 o 
  -3  -8   9        6.92        8.44      9.28 o 
  -2  -8   9      160.29      128.43     14.39 o 
  -1  -8   9       73.21       65.22     11.15 o 
   0  -8   9       19.58       16.78      9.34 o 
   1  -8   9      577.01      584.28     21.56 o 
   2  -8   9       81.80       94.01     13.22 o 
   3  -8   9        2.61        8.11      8.40 o 
   4  -8   9       72.83       85.65     11.73 o 
   5  -8   9       77.22       87.54     10.99 o 
   6  -8   9        3.02        1.90      6.70 o 
   7  -8   9       46.43       56.66     12.42 o 
  -3  -7   9        2.54       -5.34     10.21 o 
  -2  -7   9      295.67      315.36     17.41 o 
  -1  -7   9       97.02      107.11     12.10 o 
   0  -7   9        5.68       12.85      8.89 o 
   1  -7   9      440.97      556.23     23.23 o 
   2  -7   9       81.66       69.28     10.51 o 
   3  -7   9        0.08        7.45      8.40 o 
   4  -7   9       19.47       16.47      8.69 o 
   5  -7   9      115.42      119.07      9.91 o 
   6  -7   9       35.72       39.96      7.57 o 
   7  -7   9      112.42      127.46     14.42 o 
   8  -7   9       15.68        9.22     10.10 o 
  -4  -6   9       37.79       50.00     10.29 o 
  -3  -6   9       49.91       49.72     10.43 o 
  -2  -6   9      273.63      315.83     18.48 o 
  -1  -6   9      291.40      290.08     17.02 o 
   0  -6   9      234.13      239.11     16.61 o 
   1  -6   9      532.28      526.56     19.73 o 
   2  -6   9      153.04      129.00     13.29 o 
   3  -6   9        0.85        2.34      8.05 o 
   4  -6   9      133.27      200.05     50.27 o 
   5  -6   9      266.89      289.81     11.63 o 
   6  -6   9      141.09      130.76      9.37 o 
   7  -6   9      115.22      133.58     13.88 o 
   8  -6   9       22.09       29.67     11.17 o 
  -4  -5   9       21.05       15.69      8.87 o 
  -3  -5   9      269.01      238.10     16.67 o 
  -2  -5   9      639.55      627.30     20.70 o 
  -1  -5   9     1136.21     1051.00     25.26 o 
   0  -5   9      217.50      189.52     14.48 o 
   1  -5   9       97.75       76.14     10.64 o 
   2  -5   9      280.07      302.66     16.63 o 
   3  -5   9      134.78      118.36     13.25 o 
   4  -5   9     1012.00     1203.05    101.42 o 
   5  -5   9       96.56      108.50     12.39 o 
   6  -5   9       32.12       44.73      6.77 o 
   7  -5   9      183.78      181.65     14.23 o 
   8  -5   9       24.00       10.35      9.80 o 
   9  -5   9        9.50       13.90     10.25 o 
  -4  -4   9      144.08      120.29     14.29 o 
  -3  -4   9       45.93       57.64     10.62 o 
  -2  -4   9     1172.30     1181.68     26.65 o 
  -1  -4   9      567.11      651.90     20.97 o 
   0  -4   9       10.66       -4.46      7.86 o 
   1  -4   9       18.87       16.43      7.97 o 
   2  -4   9      289.18      278.08     15.61 o 
   3  -4   9       50.38       58.61      9.88 o 
   4  -4   9     1034.66     1211.82     78.67 o 
   5  -4   9      126.36      129.47      8.77 o 
   6  -4   9        6.01        2.89      6.09 o 
   7  -4   9      118.62      126.30     11.38 o 
   8  -4   9       18.51       15.36      9.06 o 
   9  -4   9        2.25       -0.60      8.89 o 
  -6  -3   9       45.55       38.65     10.53 o 
  -5  -3   9      221.19      196.68     14.76 o 
  -4  -3   9       85.67       85.88      7.17 o 
  -3  -3   9       16.36        6.13      5.33 o 
  -2  -3   9      559.25      631.84     20.88 o 
  -1  -3   9       25.27       34.25      9.10 o 
   0  -3   9        6.55        0.47      7.45 o 
   1  -3   9      104.22       92.30     10.00 o 
   2  -3   9      756.37      693.57     21.46 o 
   3  -3   9      105.18      112.49     13.61 o 
   4  -3   9      767.14      781.27     27.54 o 
   5  -3   9      340.83      345.07     10.71 o 
   6  -3   9       22.55       32.56      5.93 o 
   7  -3   9      300.92      335.00     11.29 o 
   8  -3   9        6.52        7.56      8.81 o 
   9  -3   9        6.28        2.51      8.46 o 
  10  -3   9       29.30       37.07     11.73 o 
  -6  -2   9       30.49       18.75      9.14 o 
  -5  -2   9      202.93      202.23     14.05 o 
  -4  -2   9      190.90      188.88      9.47 o 
  -3  -2   9       19.01        9.92      5.35 o 
  -2  -2   9      575.26      640.95     14.96 o 
  -1  -2   9        1.21       -3.09      4.11 o 
   0  -2   9       13.55       12.42      8.75 o 
   1  -2   9      461.35      449.16     18.48 o 
   2  -2   9      494.95      483.86     17.27 o 
   3  -2   9      213.28      264.47     43.92 o 
   4  -2   9      701.20      734.54     15.41 o 
   5  -2   9       70.28       60.97      6.17 o 
   6  -2   9      248.33      264.99      9.89 o 
   7  -2   9      226.26      223.75     19.88 o 
   8  -2   9       49.92       70.87     11.50 o 
   9  -2   9        4.46        5.81      9.28 o 
  10  -2   9       33.32       38.83     10.86 o 
  -6  -1   9        2.67        3.53      8.54 o 
  -5  -1   9       24.50       26.80      9.16 o 
  -4  -1   9       20.48       23.45      8.01 o 
  -3  -1   9       90.34      102.84      9.99 o 
  -2  -1   9      210.00      215.14     10.72 o 
  -1  -1   9      191.05      204.66     13.69 o 
   0  -1   9       43.14       39.95      4.96 o 
   1  -1   9      386.24      384.87      9.36 o 
   2  -1   9      521.17      494.13     17.33 o 
   3  -1   9      853.91      876.55     24.95 o 
   4  -1   9     1040.11     1065.79     18.64 o 
   5  -1   9      438.27      419.51     10.65 o 
   6  -1   9       94.23       97.52      9.05 o 
   7  -1   9       10.82       10.56      5.12 o 
   8  -1   9       73.29       89.53     12.03 o 
   9  -1   9        0.60       -0.33      8.56 o 
  10  -1   9        8.26       -1.38      9.20 o 
  -7   0   9        1.95       -2.22     10.74 o 
  -6   0   9        1.15        7.11      9.08 o 
  -5   0   9        6.31       10.27      7.84 o 
  -4   0   9       56.08       77.07     10.08 o 
  -3   0   9     1558.14     1565.76     38.12 o 
  -2   0   9       80.07       78.62      6.47 o 
  -1   0   9      402.66      378.78      9.90 o 
   0   0   9      218.79      211.73      8.21 o 
   1   0   9     1937.38     2070.37     69.99 o 
   2   0   9       44.65       58.56     11.00 o 
   3   0   9      964.97     1070.75     51.46 o 
   4   0   9     1683.34     1728.44     24.52 o 
   5   0   9      468.08      465.55      8.59 o 
   6   0   9       50.19       55.93      8.17 o 
   7   0   9       22.89       13.92      4.89 o 
   8   0   9      107.53      106.88     11.95 o 
   9   0   9       43.45       50.41     10.86 o 
  10   0   9       12.07       21.56      9.71 o 
  -7   1   9        5.75       17.39      9.26 o 
  -6   1   9      341.19      362.73     18.32 o 
  -5   1   9      178.92      199.17     15.38 o 
  -4   1   9       21.44       18.67      7.68 o 
  -3   1   9      411.52      471.49     12.54 o 
  -2   1   9       71.87       82.73      6.23 o 
  -1   1   9       21.14       29.70      5.29 o 
   0   1   9      353.35      373.19     18.02 o 
   1   1   9     2544.89     2964.51    364.73 o 
   2   1   9       43.78       48.35      3.71 o 
   3   1   9      395.13      457.29     23.60 o 
   4   1   9     1214.57     1304.56     28.54 o 
   5   1   9        3.31       -0.86      3.47 o 
   6   1   9        5.83        2.95      3.57 o 
   7   1   9      177.88      175.62      6.79 o 
   8   1   9        4.54       15.79      8.26 o 
   9   1   9       37.13       38.52     10.25 o 
  10   1   9       12.69       21.64     11.19 o 
  -7   2   9       22.34       13.61      9.71 o 
  -6   2   9      196.21      210.24     15.77 o 
  -5   2   9      362.66      371.85     17.21 o 
  -4   2   9       96.52      107.85     10.99 o 
  -3   2   9       17.02        1.17      5.59 o 
  -2   2   9      322.56      311.88      9.35 o 
  -1   2   9       63.11       68.60      5.55 o 
   0   2   9     2127.53     2129.55     19.93 o 
   1   2   9     2442.79     2413.85     21.00 o 
   2   2   9     1147.27     1026.89     98.60 o 
   3   2   9      119.45      130.54      9.31 o 
   4   2   9      517.27      511.83      8.30 o 
   5   2   9       88.75       75.84      5.28 o 
   6   2   9        0.84       -1.44      3.40 o 
   7   2   9      162.28      152.46      6.73 o 
   8   2   9       11.17        9.52      5.37 o 
   9   2   9      103.98      110.70      9.34 o 
  10   2   9       27.70       34.42     11.79 o 
  -7   3   9       27.41       13.12      9.73 o 
  -6   3   9       90.69      109.70     13.55 o 
  -5   3   9      263.84      273.87     15.65 o 
  -4   3   9       47.47       63.64      9.26 o 
  -3   3   9      266.15      259.08      8.59 o 
  -2   3   9      692.65      665.46     12.18 o 
  -1   3   9      125.25      150.34      7.26 o 
   0   3   9      511.27      439.70     10.16 o 
   1   3   9     2937.31     3019.52     24.22 o 
   2   3   9      154.51      157.56     10.37 o 
   3   3   9      328.11      328.53     20.30 o 
   4   3   9      232.74      211.18      6.48 o 
   5   3   9      161.00      137.00      9.24 o 
   6   3   9      448.72      443.24      8.83 o 
   7   3   9      489.28      496.08     20.19 o 
   8   3   9       21.87       20.67      6.53 o 
   9   3   9      126.31      128.10      9.65 o 
  10   3   9      186.30      218.53     15.05 o 
  -7   4   9        0.92        3.12      9.16 o 
  -6   4   9      182.61      207.01     15.85 o 
  -5   4   9      120.08      137.30     13.16 o 
  -4   4   9       48.66       62.63      9.22 o 
  -3   4   9       75.93       74.75     10.33 o 
  -2   4   9     1173.99     1221.37     15.99 o 
  -1   4   9       82.30       97.89      6.82 o 
   0   4   9      410.54      386.98     28.64 o 
   1   4   9      649.81      651.56     11.49 o 
   2   4   9        1.16       -2.69      2.69 o 
   3   4   9     1695.87     1619.17     37.36 o 
   4   4   9      131.30      129.64      9.10 o 
   5   4   9        6.09        3.12      4.41 o 
   6   4   9      593.07      691.33     13.90 o 
   7   4   9      835.87      897.95     22.79 o 
   8   4   9       95.31       91.69     10.39 o 
   9   4   9       23.97       18.05      8.38 o 
  10   4   9       37.37       43.02     10.64 o 
  -7   5   9        3.20        4.76      9.63 o 
  -6   5   9      201.34      190.65     15.26 o 
  -5   5   9       22.87       23.16      8.32 o 
  -4   5   9       43.14       39.51      8.65 o 
  -3   5   9      148.26      140.87      7.53 o 
  -2   5   9      484.84      457.22     14.33 o 
  -1   5   9      215.65      218.09      7.99 o 
   0   5   9      652.89      640.66     24.37 o 
   1   5   9     1370.61     1386.51     29.17 o 
   2   5   9        0.05        4.59      4.20 o 
   3   5   9      780.61      712.79     15.68 o 
   4   5   9      542.22      547.30     11.40 o 
   5   5   9      614.30      527.94     17.19 o 
   6   5   9      951.54      978.22     22.57 o 
   7   5   9      252.44      247.61     15.15 o 
   8   5   9      116.85       95.20     10.84 o 
   9   5   9        2.33        3.27      8.11 o 
  10   5   9       11.32        9.73      8.97 o 
  -7   6   9        0.35        0.16      8.99 o 
  -6   6   9       78.12       89.27     11.95 o 
  -5   6   9        6.32       -0.66      8.23 o 
  -4   6   9       97.70       88.34     10.37 o 
  -3   6   9      200.63      204.69     13.55 o 
  -2   6   9      245.50      258.12      8.61 o 
  -1   6   9       46.90       52.50     10.34 o 
   0   6   9     1142.37     1129.12     62.61 o 
   1   6   9      303.24      324.71     16.68 o 
   2   6   9       48.62       53.02      5.14 o 
   3   6   9      256.61      243.50     11.14 o 
   4   6   9      536.99      587.30     17.04 o 
   5   6   9        5.44        5.69      6.55 o 
   6   6   9      248.12      301.19     16.84 o 
   7   6   9      203.14      221.82     13.88 o 
   8   6   9        6.90        1.54      8.13 o 
   9   6   9       62.12       73.93     10.99 o 
  10   6   9       95.90      111.71     13.41 o 
  -7   7   9        2.52        1.44      9.43 o 
  -6   7   9        1.21        7.68      8.99 o 
  -5   7   9       25.68       12.71      8.28 o 
  -4   7   9        8.06        2.28      7.25 o 
  -3   7   9       99.74      104.19     11.40 o 
  -2   7   9      208.58      215.76     12.12 o 
  -1   7   9        3.64       -4.23      5.44 o 
   0   7   9      438.49      349.32     12.90 o 
   1   7   9      566.32      537.65     14.60 o 
   2   7   9        5.95       25.28      7.08 o 
   3   7   9       70.22       86.45     10.41 o 
   4   7   9     1449.51     1603.10     28.58 o 
   5   7   9       80.16       72.63      8.73 o 
   6   7   9       50.10       87.29     11.42 o 
   7   7   9      290.41      331.19     15.20 o 
   8   7   9        0.62       -2.67      8.11 o 
   9   7   9      110.48      155.84     14.37 o 
  10   7   9       42.41       43.70     10.92 o 
  -6   8   9        2.38        3.59      8.89 o 
  -5   8   9        5.50       -1.27      8.40 o 
  -4   8   9        9.85       14.50      7.91 o 
  -3   8   9      201.17      215.99     13.08 o 
  -2   8   9      288.66      276.50     13.35 o 
  -1   8   9       14.13       14.66      6.69 o 
   0   8   9      107.40      104.07     10.80 o 
   1   8   9      358.32      327.07      9.67 o 
   2   8   9       10.93       13.82      6.47 o 
   3   8   9      404.35      448.91     16.41 o 
   4   8   9      238.20      244.37     14.56 o 
   5   8   9       21.54       10.49      7.64 o 
   6   8   9      237.30      280.82     16.04 o 
   7   8   9      269.52      280.45     14.79 o 
   8   8   9        0.10        4.27      8.81 o 
   9   8   9       17.16       33.74     10.04 o 
  -6   9   9        8.88        2.03      8.87 o 
  -5   9   9        5.91       -0.04      8.36 o 
  -4   9   9       52.63       49.47      9.41 o 
  -3   9   9       84.73       76.27      9.61 o 
  -2   9   9      291.20      274.84     14.17 o 
  -1   9   9        1.30       -5.42      5.42 o 
   0   9   9       58.49       57.15      7.47 o 
   1   9   9       34.15       37.21      7.95 o 
   2   9   9        0.46        1.83      6.47 o 
   3   9   9      474.66      481.83     17.09 o 
   4   9   9      291.95      325.36     15.48 o 
   5   9   9       18.31       22.71      8.62 o 
   6   9   9      289.55      370.90     19.12 o 
   7   9   9      220.14      210.65     14.09 o 
   8   9   9        0.80       -7.68      8.05 o 
   9   9   9       33.47       39.96     11.17 o 
  -6  10   9        9.89        0.88      9.06 o 
  -5  10   9       16.27        9.94      8.23 o 
  -4  10   9        9.07        5.46      7.06 o 
  -3  10   9      116.75      102.08     10.45 o 
  -2  10   9       63.45       56.25      8.69 o 
  -1  10   9       24.63       25.65      7.06 o 
   0  10   9       81.53       77.46      9.63 o 
   1  10   9      103.03      101.75     10.72 o 
   2  10   9        5.78        1.48      6.28 o 
   3  10   9      720.70      756.84     21.60 o 
   4  10   9      176.72      155.33     12.49 o 
   5  10   9       10.04       13.41      8.11 o 
   6  10   9      314.74      310.51     16.74 o 
   7  10   9       33.63       38.42      9.82 o 
   8  10   9        0.06       -6.00      8.32 o 
  -5  11   9       12.14       10.86      8.62 o 
  -4  11   9        0.18        2.34      6.57 o 
  -3  11   9       96.71      111.87     11.77 o 
  -2  11   9       23.07       22.51      7.52 o 
  -1  11   9        0.27        2.05      5.54 o 
   0  11   9      156.04      170.09     13.06 o 
   1  11   9      161.87      148.98     11.34 o 
   2  11   9       26.91       29.47      7.82 o 
   3  11   9      464.83      456.33     16.94 o 
   4  11   9      160.49      191.34     15.01 o 
   5  11   9        1.53       -3.82      8.99 o 
   6  11   9      170.69      186.56     15.22 o 
   7  11   9       15.05       16.39      9.08 o 
   8  11   9        0.04        1.95      8.34 o 
  -5  12   9        0.11        4.91      7.84 o 
  -4  12   9       12.03       18.48      8.05 o 
  -3  12   9       23.11       26.06      8.07 o 
  -2  12   9        0.89       -3.22      7.19 o 
  -1  12   9        0.27       -5.03      6.06 o 
   0  12   9      150.41      177.34     12.92 o 
   1  12   9      147.01      160.89     13.22 o 
   2  12   9      111.03      129.43     12.69 o 
   3  12   9      152.67      177.63     14.72 o 
   4  12   9      330.66      346.65     17.56 o 
   5  12   9       30.76       34.07     10.39 o 
   6  12   9      117.26      127.05     14.79 o 
   7  12   9       84.20       94.34     13.53 o 
  -4  13   9       18.68       27.11      8.65 o 
  -3  13   9        0.73        5.56      8.15 o 
  -2  13   9       48.32       34.70      8.03 o 
  -1  13   9       32.52       42.71      9.73 o 
   0  13   9       80.82       79.12      9.94 o 
   1  13   9       79.75       84.65     10.84 o 
   2  13   9       37.62       32.42      9.14 o 
   3  13   9      257.63      268.93     16.08 o 
   4  13   9      160.00      138.71     12.03 o 
   5  13   9       24.07       15.94      9.08 o 
   6  13   9       52.46       52.82     11.58 o 
  -3  14   9        5.72       -5.73      7.15 o 
  -2  14   9        0.47       -0.18      6.96 o 
  -1  14   9       14.27       17.52      8.62 o 
   0  14   9      154.85      187.96     14.87 o 
   1  14   9      103.23      103.21     12.75 o 
   2  14   9        0.80       -2.96      7.00 o 
   3  14   9       98.20      111.03     12.61 o 
   4  14   9       59.53       79.68     11.73 o 
   5  14   9        2.21       -0.41      9.10 o 
  -2  15   9        2.73        8.52      8.93 o 
  -1  15   9        3.65        4.31      7.93 o 
   0  15   9      134.95      152.45     14.09 o 
   1  15   9       72.74       66.02     10.74 o 
   2  15   9        0.94       -5.85      9.34 o 
   3  15   9       51.87       62.61     11.36 o 
   4  15   9        1.57        2.05     10.78 o 
   1  -9  10      195.74      220.34     16.74 o 
   2  -9  10       99.93       80.87     11.95 o 
   3  -9  10       27.80       27.25     11.42 o 
   4  -9  10       14.33       11.77     10.43 o 
  -1  -8  10       71.25       62.67     11.73 o 
   0  -8  10        0.87        3.92      9.86 o 
   1  -8  10      145.15      149.58     14.66 o 
   2  -8  10      154.88      195.47     16.65 o 
   3  -8  10        5.57       -0.37      8.34 o 
   4  -8  10        2.28        0.94      8.95 o 
   5  -8  10       19.29       13.33      7.56 o 
   6  -8  10       10.94       15.44      7.51 o 
  -2  -7  10      243.10      241.90     17.19 o 
  -1  -7  10      274.85      258.88     17.25 o 
   0  -7  10        3.82        1.40      8.69 o 
   1  -7  10      309.73      317.76     18.19 o 
   2  -7  10      153.88      158.32     15.73 o 
   3  -7  10       64.86       60.93     10.76 o 
   4  -7  10        3.95        8.88      7.34 o 
   5  -7  10       30.68       37.32      7.99 o 
   6  -7  10        9.49       12.67      6.80 o 
   7  -7  10       70.17       87.27     13.18 o 
  -3  -6  10       21.59       23.88      9.67 o 
  -2  -6  10      149.78      167.44     16.30 o 
  -1  -6  10      383.22      393.98     20.29 o 
   0  -6  10        1.77       -2.69      8.38 o 
   1  -6  10      186.07      201.51     15.48 o 
   2  -6  10      243.89      261.92     16.84 o 
   3  -6  10       56.10       49.80     10.08 o 
   4  -6  10       13.69       20.24     11.47 o 
   5  -6  10      129.23      150.43      9.99 o 
   6  -6  10       32.27       22.82      6.70 o 
   7  -6  10       63.81       67.67      8.13 o 
   8  -6  10      101.90      102.31     13.78 o 
  -4  -5  10      124.21      128.84     15.01 o 
  -3  -5  10       18.76       17.95      9.28 o 
  -2  -5  10      229.95      217.79     16.04 o 
  -1  -5  10      277.95      304.08     17.58 o 
   0  -5  10        9.27       17.15      9.69 o 
   1  -5  10      225.70      245.66     16.28 o 
   2  -5  10       10.29       14.93      8.19 o 
   3  -5  10        6.23        1.17      8.83 o 
   4  -5  10        1.19        2.59      6.87 o 
   5  -5  10      477.61      536.30     18.07 o 
   6  -5  10       13.31       11.74      6.28 o 
   7  -5  10       52.52       68.58     11.56 o 
   8  -5  10       70.59       63.45     12.01 o 
  -3  -4  10        8.38        5.93      8.62 o 
  -2  -4  10      283.33      284.76     17.25 o 
  -1  -4  10      700.60      708.21     22.53 o 
   0  -4  10       36.40       28.52      9.80 o 
   1  -4  10        5.44       -7.99      7.99 o 
   2  -4  10      151.42      180.85     14.93 o 
   3  -4  10       33.37       41.21     10.43 o 
   4  -4  10       55.80       72.47      7.97 o 
   5  -4  10      637.58      687.62     14.76 o 
   6  -4  10        4.38        0.97      5.65 o 
   7  -4  10       80.46       93.68      8.51 o 
   8  -4  10       85.38       86.78     11.81 o 
   9  -4  10      110.45       81.05     13.37 o 
  -3  -3  10        0.31       -0.66      8.79 o 
  -2  -3  10      372.48      408.71     18.83 o 
  -1  -3  10      147.21      166.58     15.11 o 
   0  -3  10      197.74      172.72     14.95 o 
   1  -3  10       32.60       42.71     10.19 o 
   2  -3  10       84.32       82.18     11.38 o 
   3  -3  10      357.39      315.70     16.69 o 
   4  -3  10      649.99      670.34     13.72 o 
   5  -3  10      205.73      207.85      9.58 o 
   6  -3  10      175.98      165.30     18.56 o 
   7  -3  10       72.09       82.12      7.62 o 
   8  -3  10       75.32       96.86     11.99 o 
   9  -3  10      101.96       87.29     12.81 o 
  -5  -2  10       45.78       49.02     10.19 o 
  -4  -2  10       67.12       79.45     10.45 o 
  -3  -2  10       65.10       66.08      6.66 o 
  -2  -2  10      646.48      682.99     21.58 o 
  -1  -2  10       16.64       -2.42      7.68 o 
   0  -2  10        2.38        0.33      7.29 o 
   1  -2  10      117.92      126.93     13.39 o 
   2  -2  10      516.34      498.05     18.83 o 
   3  -2  10      128.65      166.69     32.98 o 
   4  -2  10       87.59       87.86      7.24 o 
   5  -2  10      338.89      315.67     23.06 o 
   6  -2  10       66.88       61.99      6.85 o 
   7  -2  10       22.27        9.23      5.73 o 
   8  -2  10        1.00        3.90      8.44 o 
   9  -2  10        2.27       -4.91      9.73 o 
  -6  -1  10       27.72       13.61      9.06 o 
  -5  -1  10      172.14      181.10     15.03 o 
  -4  -1  10       17.91       16.26      7.82 o 
  -3  -1  10      175.64      165.60      8.81 o 
  -2  -1  10     1012.99      994.05     54.54 o 
  -1  -1  10       25.95       32.70      5.40 o 
   0  -1  10        3.12        1.19      7.66 o 
   1  -1  10        3.83        5.61      7.23 o 
   2  -1  10      231.18      213.32     14.46 o 
   3  -1  10       82.77       77.81      6.35 o 
   4  -1  10      210.17      203.39      8.52 o 
   5  -1  10      322.98      332.81     10.36 o 
   6  -1  10       15.19       15.15      5.44 o 
   7  -1  10        2.64       -2.17      5.45 o 
   8  -1  10       53.15       89.43     13.10 o 
   9  -1  10        0.30       -2.69      8.44 o 
  10  -1  10       51.63       45.88     11.60 o 
  -6   0  10       91.94       86.92     12.18 o 
  -5   0  10      152.76      169.15     13.88 o 
  -4   0  10      125.19      142.68     12.69 o 
  -3   0  10      341.85      330.48     10.56 o 
  -2   0  10      770.12      777.20     13.92 o 
  -1   0  10       26.17       21.90      4.98 o 
   0   0  10      100.30      100.27      7.42 o 
   1   0  10       72.52       76.14      7.30 o 
   2   0  10      260.21      212.80     14.39 o 
   3   0  10      143.00      144.39      8.21 o 
   4   0  10      313.99      354.77      9.71 o 
   5   0  10      150.27      134.78      8.22 o 
   6   0  10      130.51      128.42      8.16 o 
   7   0  10       25.45       20.86     14.34 o 
   8   0  10      165.82      167.67     13.06 o 
   9   0  10        0.01       -2.16      8.65 o 
  10   0  10       50.31       49.39     11.09 o 
  -6   1  10       77.63       71.32     11.19 o 
  -5   1  10      514.68      503.11     19.43 o 
  -4   1  10      186.48      191.43     13.45 o 
  -3   1  10      681.34      658.06     54.97 o 
  -2   1  10      121.33      138.42      8.96 o 
  -1   1  10        2.40        2.01      4.64 o 
   0   1  10        2.95        3.60      4.18 o 
   1   1  10       67.08       77.02      6.59 o 
   2   1  10      560.22      576.36     11.35 o 
   3   1  10       76.88       72.56      6.31 o 
   4   1  10      116.88      134.84      7.67 o 
   5   1  10        5.47        9.21      3.74 o 
   6   1  10       10.48        6.37      3.78 o 
   7   1  10       74.82       83.17      6.96 o 
   8   1  10      231.17      229.42     14.17 o 
   9   1  10       33.37       34.42      9.71 o 
  10   1  10       98.46      116.91     14.39 o 
  -6   2  10       66.14       65.59     10.55 o 
  -5   2  10      709.19      751.07     23.57 o 
  -4   2  10      198.39      196.93     14.23 o 
  -3   2  10      577.20      553.75     77.48 o 
  -2   2  10      224.43      201.59     16.27 o 
  -1   2  10      331.20      337.30     10.10 o 
   0   2  10      152.32      152.09      7.57 o 
   1   2  10     1144.14     1181.12     30.43 o 
   2   2  10       36.70       38.45      5.05 o 
   3   2  10      136.88      134.12     10.26 o 
   4   2  10     2087.52     2245.05     21.35 o 
   5   2  10      148.50      137.99      8.57 o 
   6   2  10       59.31       49.62      4.85 o 
   7   2  10      255.13      263.73     11.22 o 
   8   2  10      212.29      194.80     11.55 o 
   9   2  10       46.42       57.89     11.48 o 
  10   2  10      154.20      166.33     16.28 o 
  -6   3  10      102.14      107.48     12.88 o 
  -5   3  10      403.58      434.48     18.91 o 
  -4   3  10       12.03       30.62      7.95 o 
  -3   3  10       41.23       31.23      6.69 o 
  -2   3  10      130.38      124.94     14.21 o 
  -1   3  10        9.95        4.79      4.09 o 
   0   3  10      240.73      204.60      7.97 o 
   1   3  10     1339.46     1365.57     23.87 o 
   2   3  10      262.22      250.80      8.95 o 
   3   3  10      273.41      233.52      8.66 o 
   4   3  10     1027.78     1083.25     27.18 o 
   5   3  10      231.81      189.38      8.20 o 
   6   3  10      302.77      267.06     14.16 o 
   7   3  10      630.06      653.63     16.36 o 
   8   3  10       25.68       13.14      4.70 o 
   9   3  10       61.19       58.73      7.12 o 
  -6   4  10       39.39       39.47     10.14 o 
  -5   4  10      257.16      266.34     16.41 o 
  -4   4  10       85.58       70.21      9.71 o 
  -3   4  10        4.48        5.79      4.11 o 
  -2   4  10      327.96      341.02      9.82 o 
  -1   4  10      261.18      258.60     10.69 o 
   0   4  10      132.08      118.93      7.29 o 
   1   4  10      913.42      796.26     12.99 o 
   2   4  10     1298.48     1342.02     59.30 o 
   3   4  10        0.64       -2.12      4.29 o 
   4   4  10       12.04        6.08      7.21 o 
   5   4  10       51.03       41.12      5.60 o 
   6   4  10       17.36       22.27      7.03 o 
   7   4  10      682.06      662.27     18.34 o 
   8   4  10      188.71      162.39     13.74 o 
   9   4  10       42.96       58.07     10.00 o 
  10   4  10       49.71       52.69     10.23 o 
  -6   5  10       88.53       99.35     12.34 o 
  -5   5  10      134.53      149.12     14.00 o 
  -4   5  10       11.63        0.29      7.41 o 
  -3   5  10       21.83       23.62      7.50 o 
  -2   5  10      178.20      178.00      8.19 o 
  -1   5  10       42.88       50.78      5.25 o 
   0   5  10      183.80      181.16     18.70 o 
   1   5  10     1080.64     1083.20     17.12 o 
   2   5  10      368.57      347.26      9.71 o 
   3   5  10      295.72      268.65      9.13 o 
   4   5  10       16.75       15.76      4.76 o 
   5   5  10      621.71      614.94     13.21 o 
   6   5  10      243.22      264.97     10.17 o 
   7   5  10     1220.20     1115.38     24.27 o 
   8   5  10      360.44      313.01     16.37 o 
   9   5  10        1.40       -2.22      7.91 o 
  10   5  10       30.84       48.54     11.17 o 
  -6   6  10      122.96      121.28     14.37 o 
  -5   6  10        7.52        6.00      8.91 o 
  -4   6  10       10.64       11.83      7.91 o 
  -3   6  10       14.24       20.35      7.82 o 
  -2   6  10      223.66      221.92      9.17 o 
  -1   6  10       18.70       16.64      4.24 o 
   0   6  10      154.69      149.77     13.50 o 
   1   6  10      836.35      866.05     13.78 o 
   2   6  10       19.46       14.46      4.79 o 
   3   6  10      110.87      108.93      7.99 o 
   4   6  10      187.56      189.82     22.20 o 
   5   6  10     1264.85     1205.01     24.79 o 
   6   6  10       11.37       18.58      8.79 o 
   7   6  10      237.06      235.86     14.23 o 
   8   6  10       67.98       69.02     10.86 o 
   9   6  10        8.24        5.65      8.40 o 
  10   6  10        1.11        9.96      9.55 o 
  -6   7  10       77.27       82.84     12.34 o 
  -5   7  10       10.97        1.38      8.54 o 
  -4   7  10       17.21       12.92      7.99 o 
  -3   7  10      192.20      205.97     13.41 o 
  -2   7  10      174.91      170.81     11.05 o 
  -1   7  10      210.97      191.26     11.50 o 
   0   7  10      123.59      108.05      7.16 o 
   1   7  10      367.12      333.58     12.03 o 
   2   7  10        0.44        0.97      4.75 o 
   3   7  10       98.68       88.75     10.35 o 
   4   7  10      368.65      359.85     15.13 o 
   5   7  10     1046.73     1008.72     23.76 o 
   6   7  10      102.64      109.37     11.70 o 
   7   7  10       21.22       18.30      8.77 o 
   8   7  10       17.69       15.73      9.36 o 
   9   7  10        1.09        7.74      9.14 o 
  -6   8  10       16.50       17.21      9.69 o 
  -5   8  10        3.23       -0.41      8.48 o 
  -4   8  10        4.92        0.00      7.13 o 
  -3   8  10      121.57      122.24     11.73 o 
  -2   8  10      260.29      236.62     13.29 o 
  -1   8  10       13.00        1.77      6.10 o 
   0   8  10      278.29      256.48     12.94 o 
   1   8  10       90.51       85.63      9.61 o 
   2   8  10       10.69        8.03      6.16 o 
   3   8  10       73.58       54.79      9.36 o 
   4   8  10      629.50      657.49     18.89 o 
   5   8  10       17.96       13.70      7.70 o 
   6   8  10       21.35        9.18      7.93 o 
   8   8  10        3.72       -1.77      9.59 o 
   9   8  10        1.58        0.29      9.01 o 
  -5   9  10       33.86       27.07      9.69 o 
  -4   9  10       19.65       24.50      8.58 o 
  -3   9  10       98.98      108.32     12.05 o 
  -2   9  10      145.39      145.12     11.52 o 
  -1   9  10        0.26        1.23      5.81 o 
   0   9  10      148.05      159.89     11.13 o 
   1   9  10       34.60       37.80      7.84 o 
   2   9  10       75.71       55.88      7.76 o 
   3   9  10       26.33       14.66      7.19 o 
   4   9  10      258.12      311.74     16.41 o 
   5   9  10        8.88        6.98      7.39 o 
   6   9  10       95.76       90.13     10.95 o 
   7   9  10       90.51       76.31     11.31 o 
   8   9  10       13.74       11.34      9.43 o 
   9   9  10       41.35       62.65     12.20 o 
  -5  10  10       26.04       27.80      9.57 o 
  -4  10  10        1.50        2.87      7.80 o 
  -3  10  10       73.76       76.62      9.69 o 
  -2  10  10      127.53      121.57     11.75 o 
  -1  10  10        2.90       -0.94      6.98 o 
   0  10  10       75.47       78.16      9.67 o 
   1  10  10        1.89       -7.08      7.08 o 
   2  10  10       11.61        6.39      6.82 o 
   3  10  10      223.94      239.56     14.44 o 
   4  10  10      213.44      188.94     14.66 o 
   5  10  10       12.43        9.45      7.52 o 
   6  10  10      157.06      169.50     14.89 o 
   7  10  10       94.34       77.48     11.58 o 
   8  10  10       28.19       15.48     10.10 o 
  -5  11  10        9.15        5.28      9.16 o 
  -4  11  10        0.67       -5.61      6.82 o 
  -3  11  10       78.65       84.01     10.51 o 
  -2  11  10      103.04       98.42     11.31 o 
  -1  11  10       60.11       60.19      9.06 o 
   0  11  10       13.08       11.48      4.84 o 
   1  11  10        3.51        0.53      6.55 o 
   2  11  10        3.33       15.34      7.78 o 
   3  11  10      500.30      534.44     19.75 o 
   4  11  10      332.18      309.03     16.80 o 
   5  11  10       29.61       32.28      9.88 o 
   6  11  10       87.33       74.64     12.16 o 
   7  11  10       94.77       94.71     11.60 o 
   8  11  10       41.85       48.26     11.42 o 
  -4  12  10        6.17        8.99      8.32 o 
  -3  12  10      117.49      131.07     12.81 o 
  -2  12  10       27.93       21.50      8.75 o 
  -1  12  10       56.80       38.87      8.28 o 
   0  12  10        3.85        2.20      7.66 o 
   1  12  10      141.49      168.14     13.18 o 
   2  12  10        2.86       -0.80      7.54 o 
   3  12  10      243.73      237.28     14.46 o 
   4  12  10      143.05      144.67     14.54 o 
   5  12  10       30.67       30.41     10.37 o 
   6  12  10       10.16       -2.32     10.10 o 
   7  12  10        6.17       -4.23      9.14 o 
  -3  13  10      104.70      103.52     12.77 o 
  -2  13  10       12.97       -0.47      8.26 o 
  -1  13  10        0.08       -4.91      6.55 o 
   0  13  10       64.49       64.15     10.31 o 
   1  13  10      138.58      140.34     13.98 o 
   2  13  10        0.00        3.57      7.97 o 
   3  13  10       34.44       28.44      9.71 o 
   4  13  10      116.37      121.61     13.78 o 
   5  13  10        3.96       -7.06      9.26 o 
   6  13  10        1.56        1.23      9.67 o 
  -2  14  10        0.29       -1.68      8.56 o 
  -1  14  10        7.32       10.99      8.65 o 
   0  14  10       52.90       54.21     10.84 o 
   1  14  10       83.82       84.56     11.87 o 
   2  14  10        2.25       -6.76      8.21 o 
   3  14  10       18.66       23.08      9.59 o 
   4  14  10       74.54       54.71      9.49 o 
   5  14  10        3.96       -2.59      8.81 o 
  -1  15  10        5.28        2.51      8.17 o 
   0  15  10       39.27       45.53     11.42 o 
   1  15  10       21.89       17.58     10.31 o 
   2  15  10        2.67        0.90      8.13 o 
   3  15  10       31.27       35.65     10.14 o 
   1  -8  11       37.83       28.61     11.05 o 
   2  -8  11      153.60      175.92     17.29 o 
   3  -8  11       39.63       40.56     11.29 o 
   4  -8  11        0.17       -1.42      7.77 o 
  -1  -7  11      159.20      170.07     16.72 o 
   0  -7  11       42.57       42.20     11.29 o 
   1  -7  11      125.79      128.08     15.03 o 
   2  -7  11      223.69      247.38     17.72 o 
   3  -7  11       83.60       80.27     12.36 o 
   4  -7  11        6.63        6.44      8.32 o 
   5  -7  11        7.81        5.51      7.28 o 
   6  -7  11       29.11       39.11      7.79 o 
  -2  -6  11       23.72       20.97     10.55 o 
  -1  -6  11      128.41      103.82     13.25 o 
   0  -6  11        7.18        5.65      9.14 o 
   1  -6  11       85.30       75.92     11.70 o 
   2  -6  11      167.03      146.21     15.03 o 
   3  -6  11       58.73       60.17     11.54 o 
   4  -6  11        0.70        2.73      7.89 o 
   5  -6  11       94.10      109.97      9.18 o 
   6  -6  11       23.55       24.46      6.80 o 
   7  -6  11        1.95        8.94      6.80 o 
  -3  -5  11       38.14       36.51     11.11 o 
  -2  -5  11       53.53       43.99     11.29 o 
  -1  -5  11      316.35      288.21     17.87 o 
   0  -5  11       56.93       55.79     10.90 o 
   1  -5  11       25.23       33.47     10.88 o 
   2  -5  11      278.30      282.79     17.99 o 
   3  -5  11       50.88       54.38     11.29 o 
   4  -5  11        0.51        1.39      9.96 o 
   5  -5  11       44.17       67.21      7.94 o 
   6  -5  11       66.72       75.90      7.96 o 
   7  -5  11        0.27       -0.19      6.25 o 
   8  -5  11       39.63       50.29     11.66 o 
  -3  -4  11        2.93       -8.60      8.60 o 
  -2  -4  11      217.23      252.17     17.84 o 
  -1  -4  11      367.64      419.22     20.00 o 
   0  -4  11       74.00       70.07     11.23 o 
   1  -4  11       65.10       65.47     11.42 o 
   2  -4  11      228.69      226.71     17.04 o 
   3  -4  11      278.52      255.39     16.45 o 
   4  -4  11        1.35        2.99      6.16 o 
   5  -4  11        4.44        4.98      5.71 o 
   6  -4  11      104.24      103.30      8.52 o 
   7  -4  11       35.84       33.94      9.84 o 
   8  -4  11        7.34        3.90      8.99 o 
  -3  -3  11        0.29        8.40      8.73 o 
  -2  -3  11      135.11      127.36     15.07 o 
  -1  -3  11      317.87      336.18     17.99 o 
   0  -3  11      163.02      151.34     15.40 o 
   1  -3  11      179.84      181.16     14.99 o 
   2  -3  11        5.69       10.25      8.13 o 
   3  -3  11       11.59        0.80      7.74 o 
   4  -3  11        6.18       15.69      8.69 o 
   5  -3  11      171.48      188.11      9.67 o 
   6  -3  11       21.39       18.82      6.48 o 
   7  -3  11        5.86       -2.21      5.54 o 
   8  -3  11        0.79       -0.74      8.50 o 
   9  -3  11        6.25        4.25      9.88 o 
  -3  -2  11       48.02       35.92      9.22 o 
  -2  -2  11      265.46      279.36     17.09 o 
  -1  -2  11      218.15      211.18     15.63 o 
   0  -2  11        4.75       -2.22      7.56 o 
   1  -2  11        1.58       -0.47      7.50 o 
   2  -2  11       35.92       33.66      8.65 o 
   3  -2  11        0.51       -0.08      7.31 o 
   4  -2  11      261.30      247.71     15.96 o 
   5  -2  11      258.99      262.83     17.02 o 
   6  -2  11       19.36       12.39      5.91 o 
   7  -2  11        2.84       -4.09      5.37 o 
   8  -2  11        0.79       -5.77      8.77 o 
   9  -2  11       25.64       19.47      9.65 o 
  -5  -1  11      116.49       94.93     11.38 o 
  -4  -1  11      116.38      106.04     12.24 o 
  -3  -1  11        5.10       -0.75      5.01 o 
  -2  -1  11      370.62      367.72     16.92 o 
  -1  -1  11      475.00      472.78     18.30 o 
   0  -1  11       14.28       12.05      7.62 o 
   1  -1  11      218.36      228.86     15.24 o 
   2  -1  11      234.34      248.68     15.71 o 
   3  -1  11        0.43        1.27      7.08 o 
   4  -1  11      396.22      461.30     20.27 o 
   5  -1  11      118.17       95.10     10.58 o 
   6  -1  11       17.40       18.54      8.46 o 
   7  -1  11        0.32        0.47      5.23 o 
   8  -1  11       49.68       59.70     12.34 o 
   9  -1  11        5.42       10.08      9.12 o 
  -5   0  11      129.81      133.17     13.72 o 
  -4   0  11      220.27      198.68     14.03 o 
  -3   0  11       21.31       18.29      5.45 o 
  -2   0  11      317.37      332.44     11.11 o 
  -1   0  11      234.79      262.73     11.05 o 
   0   0  11       10.41       10.72      4.38 o 
   1   0  11      233.33      255.93     15.87 o 
   2   0  11      340.90      356.22     17.23 o 
   3   0  11       28.67       29.41      8.03 o 
   4   0  11      165.02      202.62     14.97 o 
   5   0  11       26.33       26.47      8.56 o 
   6   0  11      173.17      150.05     12.77 o 
   7   0  11       63.53       56.22      8.58 o 
   8   0  11      110.02      105.10     11.58 o 
   9   0  11        6.21        6.10      8.95 o 
  -5   1  11       71.32       74.97     11.23 o 
  -4   1  11      318.76      306.38     15.89 o 
  -3   1  11        5.58       -0.40      4.87 o 
  -2   1  11      391.85      427.95     14.11 o 
  -1   1  11      621.56      607.88     16.91 o 
   0   1  11      124.89      126.40     17.97 o 
   1   1  11      405.75      402.38     11.42 o 
   2   1  11      542.22      514.89     11.73 o 
   3   1  11        9.12        5.94      4.45 o 
   4   1  11     1140.49     1150.61     37.91 o 
   5   1  11      165.90      170.58     13.94 o 
   6   1  11       40.74       34.62      8.26 o 
   7   1  11        8.82       12.90      7.58 o 
   8   1  11      183.22      195.92     13.74 o 
   9   1  11       41.17       21.58      9.16 o 
  10   1  11       26.12       29.45     11.79 o 
  -5   2  11      149.27      139.95     13.31 o 
  -4   2  11      378.75      391.83     17.11 o 
  -3   2  11        4.95        2.34      4.71 o 
  -2   2  11     1143.42     1106.62     16.71 o 
  -1   2  11       96.28       92.22      7.31 o 
   0   2  11      209.62      206.81      8.92 o 
   1   2  11      820.27      843.16     14.31 o 
   2   2  11      264.59      285.52     17.17 o 
   3   2  11      443.11      435.00     13.41 o 
   4   2  11     1517.25     1465.47     17.91 o 
   5   2  11      364.42      374.66     13.12 o 
   6   2  11      171.58      159.73      8.72 o 
   7   2  11       79.24       82.98     10.12 o 
   8   2  11       97.02       88.96      9.98 o 
  -5   3  11      371.24      363.84     17.78 o 
  -4   3  11      320.89      362.42     17.06 o 
  -3   3  11        1.20        2.07      7.11 o 
  -2   3  11      122.02      136.04     28.22 o 
  -1   3  11      240.34      219.94      8.82 o 
   0   3  11       20.80       19.70      4.73 o 
   1   3  11      546.97      485.46     18.81 o 
   2   3  11      411.76      355.00     10.38 o 
   3   3  11      377.04      326.75     12.28 o 
   4   3  11      515.43      521.76     37.70 o 
   5   3  11      164.68      166.78      8.94 o 
   6   3  11      321.16      310.59     10.40 o 
   7   3  11       30.28       34.47      5.65 o 
   8   3  11      353.78      379.63     16.78 o 
  -5   4  11      227.46      201.57     15.69 o 
  -4   4  11       91.63      120.58     13.45 o 
  -3   4  11        7.55        2.34      6.94 o 
  -2   4  11       46.86       48.28      8.42 o 
  -1   4  11      220.08      219.47      9.07 o 
   0   4  11      451.56      419.99     30.35 o 
   1   4  11     3326.18     2943.87     95.13 o 
   2   4  11     1984.72     1867.14     60.05 o 
   3   4  11      209.92      203.10      9.41 o 
   4   4  11       83.62       68.06      6.74 o 
   5   4  11      511.67      494.37     12.05 o 
   6   4  11      460.93      451.50     11.97 o 
   7   4  11        8.18       14.62      5.47 o 
   8   4  11      169.28      174.83     36.88 o 
   9   4  11       10.05       -0.51      7.93 o 
  -5   5  11       81.13       85.92     12.07 o 
  -4   5  11       58.97       50.70     10.06 o 
  -3   5  11       25.60       30.37      8.28 o 
  -2   5  11      551.95      574.39     12.53 o 
  -1   5  11      331.81      310.62     17.80 o 
   0   5  11      115.80      113.14     10.05 o 
   1   5  11     1120.10     1104.84     18.77 o 
   2   5  11     1156.67     1056.66     18.95 o 
   3   5  11       13.07        8.91      4.85 o 
   4   5  11      373.38      326.98     16.73 o 
   5   5  11      155.43      151.80     15.18 o 
   6   5  11       55.99       56.39      7.26 o 
   7   5  11       17.23       30.29      5.91 o 
   8   5  11       43.29       55.83     10.60 o 
   9   5  11        8.74       13.45      9.01 o 
  -5   6  11       74.85       69.84     11.27 o 
  -4   6  11       56.18       44.36      9.82 o 
  -3   6  11       30.15       32.49      7.99 o 
  -2   6  11      342.77      324.39     10.02 o 
  -1   6  11      773.18      777.42     21.51 o 
   0   6  11       51.64       59.19      8.76 o 
   1   6  11       17.30       33.20      9.47 o 
   2   6  11       16.35       12.16      6.67 o 
   3   6  11        1.94        4.88      4.63 o 
   4   6  11       67.55       56.10      6.05 o 
   5   6  11      102.27      109.12      7.88 o 
   6   6  11        1.28       -7.82      7.82 o 
   7   6  11      119.24      152.49     13.47 o 
   8   6  11      120.09      124.67     14.29 o 
   9   6  11        0.77        3.04      9.18 o 
  -5   7  11       75.77       73.35     12.18 o 
  -4   7  11       23.79       14.85      8.50 o 
  -3   7  11       15.84       18.13      7.50 o 
  -2   7  11      394.10      380.99     10.31 o 
  -1   7  11      234.99      217.27      8.92 o 
   0   7  11        4.90       -0.10      3.67 o 
   1   7  11      322.39      330.16     13.13 o 
   2   7  11       36.20       38.68      8.33 o 
   3   7  11        3.33       -0.17      4.15 o 
   4   7  11       18.39       16.06      7.60 o 
   5   7  11      130.60      141.26     12.46 o 
   6   7  11        1.19        8.79      9.41 o 
   7   7  11      416.00      416.43     18.65 o 
   8   7  11       48.39       30.82      9.63 o 
   9   7  11       12.47       -0.92      8.89 o 
  -5   8  11       55.77       74.67     12.24 o 
  -4   8  11       37.81       26.92      8.89 o 
  -3   8  11        0.27       -1.58      6.22 o 
  -2   8  11      125.25      130.25     11.25 o 
  -1   8  11        1.62        0.06      5.79 o 
   0   8  11      115.79       99.37     10.97 o 
   1   8  11      427.27      372.09     14.17 o 
   2   8  11      171.12      162.47     12.12 o 
   3   8  11       71.43       54.36      8.89 o 
   4   8  11      124.04      162.31     13.45 o 
   5   8  11       65.36       75.51     10.35 o 
   6   8  11       96.07      106.93     13.33 o 
   7   8  11      137.25      158.76     14.56 o 
   8   8  11       11.86        9.10      9.88 o 
   9   8  11        8.43       -3.70      9.26 o 
  -5   9  11       23.25       38.42     10.74 o 
  -4   9  11       52.46       51.77     10.68 o 
  -3   9  11       13.81        8.62      8.34 o 
  -2   9  11       87.96       76.06      9.22 o 
  -1   9  11        2.70       -4.95      6.41 o 
   0   9  11      425.22      385.26     15.24 o 
   1   9  11      115.66      107.80      7.38 o 
   2   9  11        3.75        3.22      6.18 o 
   3   9  11        2.16        0.88      7.47 o 
   4   9  11      377.96      347.25     15.44 o 
   5   9  11      193.59      174.77     14.37 o 
   6   9  11       78.71       71.46     12.03 o 
   7   9  11       45.08       47.29     11.19 o 
   8   9  11       34.87       32.75     10.43 o 
  -4  10  11        0.18       -3.10      8.40 o 
  -3  10  11      107.81      102.47     11.93 o 
  -2  10  11      281.34      279.71     15.38 o 
  -1  10  11       20.48       10.04      7.64 o 
   0  10  11      309.54      288.56     13.33 o 
   1  10  11       25.52       39.00      8.85 o 
   2  10  11       73.55       68.03     10.21 o 
   3  10  11       81.94       79.31     10.47 o 
   4  10  11      473.71      485.22     19.55 o 
   5  10  11       35.43       40.76     10.41 o 
   6  10  11       61.50       71.03     11.91 o 
   7  10  11      162.42      153.70     14.60 o 
   8  10  11       39.54       33.70     10.80 o 
  -4  11  11        0.31       -0.06      8.34 o 
  -3  11  11      114.64       98.71     11.85 o 
  -2  11  11      246.01      259.97     14.72 o 
  -1  11  11       42.40       21.21      7.72 o 
   0  11  11      110.23      105.45     11.73 o 
   1  11  11        4.33       12.14      7.86 o 
   2  11  11       78.06       93.35     11.85 o 
   3  11  11       94.29       88.92     11.34 o 
   4  11  11      192.52      163.91     15.01 o 
   5  11  11       28.09       26.02     10.37 o 
   6  11  11      107.94      120.87     13.64 o 
   7  11  11      107.12      117.73     14.52 o 
  -3  12  11       44.24       46.63     10.14 o 
  -2  12  11      138.75      146.60     13.68 o 
  -1  12  11        0.63       -6.47      6.47 o 
   0  12  11       85.77      102.57     11.77 o 
   1  12  11       55.05       65.44     10.06 o 
   2  12  11       98.82       88.49     11.25 o 
   3  12  11      115.71      107.81     12.88 o 
   4  12  11      386.02      440.02     20.41 o 
   5  12  11       61.01       48.17      9.41 o 
   6  12  11        3.52       -4.95      9.26 o 
   7  12  11       28.62       26.41     11.29 o 
  -2  13  11      134.08      130.31     13.31 o 
  -1  13  11       47.53       41.18      9.16 o 
   0  13  11        0.32       -3.86      7.35 o 
   1  13  11      217.86      234.39     16.00 o 
   2  13  11       31.82       18.24     10.08 o 
   3  13  11       77.80       73.86     10.60 o 
   4  13  11      248.61      266.34     16.65 o 
   5  13  11       32.70       37.89     11.01 o 
   6  13  11        0.21       -8.40     10.04 o 
  -1  14  11        1.38       -2.26      9.18 o 
   0  14  11        0.73        5.98      7.99 o 
   1  14  11      135.72      139.68     13.74 o 
   2  14  11       13.37       14.95      8.71 o 
   3  14  11       44.85       43.72     12.10 o 
   4  14  11       39.79       40.60     11.36 o 
   1  15  11       55.76       49.49     11.15 o 
   2  15  11        1.69        3.53      9.10 o 
   2  -7  12      282.19      309.03     20.00 o 
   3  -7  12      107.55       93.02     13.88 o 
   0  -6  12      132.03      128.32     15.94 o 
   1  -6  12        8.59        1.31      9.69 o 
   2  -6  12      163.95      187.26     17.33 o 
   3  -6  12      185.58      226.99     18.69 o 
   4  -6  12       13.77       19.98     10.16 o 
   5  -6  12        4.81        0.88      9.53 o 
   6  -6  12        5.44       13.94      9.65 o 
  -1  -5  12       75.14       75.42     13.51 o 
   0  -5  12      200.74      225.99     18.54 o 
   1  -5  12        1.62       -3.20     10.19 o 
   2  -5  12      275.15      280.04     18.50 o 
   3  -5  12      133.41      108.34     12.63 o 
   4  -5  12       25.14       22.26     10.39 o 
   5  -5  12       13.98       18.09      9.90 o 
   6  -5  12        1.58       -1.42      9.10 o 
   7  -5  12        3.42        5.01      9.75 o 
  -2  -4  12        0.26        4.81      9.06 o 
  -1  -4  12      142.70      140.81     16.08 o 
   0  -4  12       75.32       69.28     11.66 o 
   1  -4  12       55.18       57.50     11.07 o 
   2  -4  12      179.37      158.63     15.44 o 
   3  -4  12      153.06      156.35     15.48 o 
   4  -4  12        3.58        7.08      9.67 o 
   5  -4  12       74.19       86.39     12.32 o 
   6  -4  12        3.28       13.10      8.89 o 
   7  -4  12       10.48        8.79      9.57 o 
  -3  -3  12        2.13       10.99      9.71 o 
  -2  -3  12       12.04       19.78     10.27 o 
  -1  -3  12      230.76      244.84     17.37 o 
   0  -3  12      208.78      215.14     16.53 o 
   1  -3  12        1.60       10.92      8.83 o 
   2  -3  12      361.79      415.77     19.49 o 
   3  -3  12       32.98       22.53      9.26 o 
   4  -3  12       23.91       34.01     10.49 o 
   5  -3  12       15.46       21.27      9.84 o 
   6  -3  12      111.66      174.49     17.93 o 
   7  -3  12        2.57       -2.40      9.10 o 
  -3  -2  12       44.19       46.57     10.16 o 
  -2  -2  12       81.51       58.09     10.72 o 
  -1  -2  12      545.99      544.79     21.34 o 
   0  -2  12      436.75      448.85     19.86 o 
   1  -2  12        4.43       11.29      8.36 o 
   2  -2  12       40.06       35.36      9.49 o 
   3  -2  12       77.98       90.66     12.24 o 
   4  -2  12       86.45       84.42     11.19 o 
   5  -2  12       19.23       51.81     12.28 o 
   6  -2  12      103.15      116.64     14.21 o 
   7  -2  12       64.17       67.64     11.09 o 
  -3  -1  12       36.69       40.93      9.71 o 
  -2  -1  12        6.57        5.13      8.03 o 
  -1  -1  12      234.23      279.75     17.27 o 
   0  -1  12      142.92      155.35     14.64 o 
   1  -1  12      258.08      287.82     17.06 o 
   2  -1  12      231.49      265.58     16.37 o 
   3  -1  12        7.79       11.81      8.56 o 
   4  -1  12       73.66       83.93     12.69 o 
   5  -1  12      530.87      554.18     20.82 o 
   6  -1  12        4.84        0.35      8.09 o 
   7  -1  12       30.42       22.42      8.95 o 
   8  -1  12      156.84      149.91     13.76 o 
  -4   0  12       88.37       93.21     11.25 o 
  -3   0  12      135.12      134.08      9.19 o 
  -2   0  12       87.57      100.23     13.35 o 
  -1   0  12      233.77      290.16     17.76 o 
   0   0  12       14.84       24.48      9.98 o 
   1   0  12      109.89      123.74     15.28 o 
   2   0  12      899.18      922.64     25.55 o 
   3   0  12      142.34      148.71     13.96 o 
   4   0  12       49.66       39.20      9.84 o 
   5   0  12      441.15      519.33     20.31 o 
   6   0  12      315.39      284.29     16.63 o 
   7   0  12        0.07       -0.72      7.56 o 
   8   0  12       68.87       74.54     10.58 o 
  -4   1  12       87.27       91.42     11.83 o 
  -3   1  12       22.19       35.20      9.06 o 
  -2   1  12       62.27       64.31      6.93 o 
  -1   1  12      767.99      756.16     38.80 o 
   0   1  12      309.70      309.62     14.17 o 
   1   1  12      195.33      194.08     14.68 o 
   2   1  12      681.41      742.15     22.92 o 
   3   1  12      124.75      118.12     13.29 o 
   4   1  12      149.14      166.00     14.66 o 
   5   1  12      994.24     1076.93     26.14 o 
   6   1  12      257.22      272.64     16.18 o 
   7   1  12        1.30        4.48      7.70 o 
   8   1  12       75.37       78.98     10.21 o 
  -5   2  12        8.65        9.77      8.73 o 
  -4   2  12       43.02       35.20      9.24 o 
  -3   2  12        0.26       -0.55      7.23 o 
  -2   2  12      116.47      129.58      9.03 o 
  -1   2  12     1140.93     1065.43     17.09 o 
   0   2  12      116.95      107.38      8.36 o 
   1   2  12       24.25       23.54      5.33 o 
   2   2  12      574.71      576.86     12.68 o 
   3   2  12      228.28      229.90      9.12 o 
   4   2  12       81.11       99.29      7.96 o 
   5   2  12      481.05      524.96     19.57 o 
   6   2  12      295.63      287.74     15.57 o 
   7   2  12        6.82       10.00      7.21 o 
   8   2  12       46.74       48.07      9.14 o 
  -5   3  12       24.15       29.02      9.51 o 
  -4   3  12      204.31      201.67     15.57 o 
  -3   3  12      141.04      143.74     12.98 o 
  -2   3  12      137.60      145.54     18.73 o 
  -1   3  12      871.54      845.24     28.47 o 
   0   3  12      550.18      486.05     21.58 o 
   1   3  12       10.33        6.43      4.35 o 
   2   3  12      720.17      717.12     13.90 o 
   3   3  12     1342.79     1229.31     17.26 o 
   4   3  12        7.53       -2.18      5.03 o 
   5   3  12       42.75       43.18      6.03 o 
   6   3  12      183.57      167.97      9.17 o 
   7   3  12        4.50        3.92      7.11 o 
   8   3  12       19.98       21.48      8.03 o 
  -5   4  12       76.11       84.85     12.83 o 
  -4   4  12      389.52      394.70     18.09 o 
  -3   4  12      411.45      395.81     17.37 o 
  -2   4  12        9.53        9.38      4.53 o 
  -1   4  12       10.89        7.24      4.99 o 
   0   4  12      353.55      382.86     11.33 o 
   1   4  12       70.64       65.47      5.98 o 
   2   4  12      375.77      331.58     10.37 o 
   3   4  12       37.75       36.10      7.83 o 
   4   4  12       31.65       28.57      5.68 o 
   5   4  12      366.28      372.40     11.43 o 
   6   4  12       37.84       29.42      5.92 o 
   7   4  12       25.95       12.31      5.60 o 
   8   4  12       58.68       67.36      7.43 o 
  -5   5  12       18.62        9.96      9.53 o 
  -4   5  12       37.00       45.96     10.51 o 
  -3   5  12      127.53      137.56     13.06 o 
  -2   5  12       21.56       15.21      4.79 o 
  -1   5  12       44.04       39.33      5.67 o 
   0   5  12        7.22        1.51      4.29 o 
   1   5  12       27.27       32.36      6.58 o 
   2   5  12      299.72      260.91      9.68 o 
   3   5  12        5.20       -4.92      6.54 o 
   4   5  12       80.07       73.79      6.61 o 
   5   5  12      294.81      288.13     16.55 o 
   6   5  12       40.56       31.31      5.96 o 
   7   5  12        0.49       -4.94      5.18 o 
   8   5  12       55.63       56.70     10.53 o 
   9   5  12        0.75       -8.23      8.23 o 
  -5   6  12        0.58        1.25      9.45 o 
  -4   6  12       11.46        3.33      8.40 o 
  -3   6  12        0.04       -7.19      7.19 o 
  -2   6  12       54.00       56.17      5.54 o 
  -1   6  12      291.40      271.48     14.97 o 
   0   6  12       64.95       50.56      5.86 o 
   1   6  12      127.21      118.81      7.93 o 
   2   6  12      475.59      474.67     12.20 o 
   3   6  12      128.42      119.14      7.91 o 
   4   6  12        1.13       -4.09      4.74 o 
   5   6  12      173.86      176.12     17.73 o 
   6   6  12        6.17        0.91      5.29 o 
   7   6  12       55.88       56.82     10.47 o 
   8   6  12       66.53       79.90     11.95 o 
   9   6  12       14.76        9.47      9.59 o 
  -4   7  12       44.37       22.40      8.97 o 
  -3   7  12        2.35        2.09      7.97 o 
  -2   7  12       24.01       21.46      4.93 o 
  -1   7  12       54.35       50.17      5.60 o 
   0   7  12        1.10       -3.98      4.11 o 
   1   7  12      377.82      378.34     19.58 o 
   2   7  12      171.29      189.57      9.75 o 
   3   7  12        1.31        6.33      4.92 o 
   4   7  12      131.39      120.98      8.76 o 
   5   7  12       31.61       30.82      8.85 o 
   6   7  12       71.98       44.95      9.88 o 
   7   7  12      142.14      160.40     14.29 o 
   8   7  12      106.85       77.40     11.27 o 
   9   7  12       12.03       12.71      9.86 o 
  -4   8  12       30.10       17.15      9.65 o 
  -3   8  12        0.88       -3.08      6.69 o 
  -2   8  12        7.94       13.41      7.29 o 
  -1   8  12       59.69       62.84      9.24 o 
   0   8  12       15.57       13.76      6.86 o 
   1   8  12      254.52      219.93     12.14 o 
   2   8  12      144.98      147.54     12.22 o 
   3   8  12        1.02       -3.41      7.70 o 
   4   8  12      343.79      315.83     15.96 o 
   5   8  12      117.83      115.24     12.32 o 
   6   8  12        9.18       13.86      8.85 o 
   7   8  12       92.51      103.87     13.04 o 
   8   8  12       88.98       97.50     11.99 o 
  -4   9  12        1.34        7.35      7.84 o 
  -3   9  12        0.18        0.78      8.07 o 
  -2   9  12      156.67      180.56     12.92 o 
  -1   9  12      187.28      158.26     11.77 o 
   0   9  12        0.00        0.62      6.43 o 
   1   9  12      429.60      381.55     10.77 o 
   2   9  12      109.09      113.68     11.79 o 
   3   9  12        3.95        7.15      7.84 o 
   4   9  12      532.81      520.50     19.92 o 
   5   9  12      178.97      157.50     13.74 o 
   6   9  12       34.34       24.37      9.14 o 
   7   9  12      179.39      186.33     16.51 o 
   8   9  12       63.50       64.27     11.77 o 
  -4  10  12        1.34       12.85      9.20 o 
  -3  10  12       13.11        9.45      9.18 o 
  -2  10  12      135.78      138.24     13.59 o 
  -1  10  12      163.14      163.42     13.80 o 
   0  10  12       35.76       29.73      7.41 o 
   1  10  12      302.51      301.58     16.35 o 
   2  10  12      219.07      227.34     14.23 o 
   3  10  12        0.18        3.84      8.13 o 
   4  10  12      190.72      184.73     13.82 o 
   5  10  12      241.19      275.39     17.25 o 
   6  10  12       12.98       12.05      8.81 o 
   7  10  12       54.25       52.65     11.19 o 
  -3  11  12        5.73       -7.02      7.41 o 
  -2  11  12      155.41      138.47     12.34 o 
  -1  11  12      194.34      144.71     12.75 o 
   0  11  12       13.40        4.64      7.17 o 
   1  11  12      155.65      152.45     13.64 o 
   2  11  12      510.20      528.53     20.78 o 
   3  11  12       14.58        4.23      9.53 o 
   4  11  12       54.74       55.63     11.01 o 
   5  11  12      120.89      128.16     14.35 o 
   6  11  12        2.94        2.53     10.33 o 
   7  11  12       31.71       32.88     10.74 o 
  -2  12  12      108.54      116.15     13.04 o 
  -1  12  12      148.32      125.49     11.89 o 
   0  12  12       15.62       25.87      9.53 o 
   1  12  12       62.69       86.27     10.97 o 
   2  12  12      128.64      141.92     14.05 o 
   3  12  12        1.29       -2.59      9.32 o 
   4  12  12       87.12      113.89     14.37 o 
   5  12  12      132.74      173.95     15.77 o 
   6  12  12        3.94       14.27     11.68 o 
  -1  13  12       84.96       94.15     11.91 o 
   0  13  12        8.24        7.80      8.95 o 
   1  13  12        7.99       12.32      8.23 o 
   2  13  12       16.24       18.50      9.77 o 
   3  13  12        4.46        2.65      9.41 o 
   4  13  12       92.88      104.91     13.14 o 
   5  13  12       65.85       50.74      9.55 o 
   0  14  12        0.74       -7.25      7.25 o 
   1  14  12       20.62       25.32     10.86 o 
   2  14  12       32.52       33.00     11.42 o 
   3  14  12        2.29        5.75      9.36 o 
   1  -5  13       46.36       46.59     11.79 o 
   2  -5  13       55.39       49.74     11.99 o 
   3  -5  13      369.77      380.84     21.56 o 
   4  -5  13       85.69       77.42     13.10 o 
   5  -5  13        2.26       -3.94      8.56 o 
  -1  -4  13        8.19       10.04     10.12 o 
   0  -4  13      123.08      117.62     14.56 o 
   1  -4  13       37.97       37.87     10.86 o 
   2  -4  13       28.50       22.71     11.21 o 
   3  -4  13      165.23      201.18     17.23 o 
   4  -4  13       38.71       42.47     11.75 o 
   5  -4  13       12.66       20.06      9.98 o 
   6  -4  13       24.22       34.58     11.46 o 
  -1  -3  13        2.45        4.60      9.32 o 
   0  -3  13      128.71      122.02     14.25 o 
   1  -3  13       54.92       58.85     11.19 o 
   2  -3  13       28.23       33.37     10.21 o 
   3  -3  13      239.31      242.13     17.91 o 
   4  -3  13        0.29       -2.36      8.56 o 
   5  -3  13       40.93       40.08     10.82 o 
   6  -3  13       30.85       31.95     10.51 o 
   7  -3  13        1.51       -0.23      9.34 o 
  -2  -2  13        0.01       -2.92      8.67 o 
  -1  -2  13      186.27      172.35     16.67 o 
   0  -2  13      169.31      192.76     16.51 o 
   1  -2  13        5.35        4.60      9.28 o 
   2  -2  13      282.17      285.68     18.75 o 
   3  -2  13      338.02      332.77     18.67 o 
   4  -2  13        6.24        3.82      9.10 o 
   5  -2  13       72.91       90.11     12.57 o 
   6  -2  13       15.26       32.10     10.80 o 
   7  -2  13       62.33       56.37     11.17 o 
  -2  -1  13        7.99        6.88      9.30 o 
  -1  -1  13       86.91      102.63     12.75 o 
   0  -1  13      341.59      378.87     19.59 o 
   1  -1  13       71.30       75.06     11.95 o 
   2  -1  13      373.09      391.77     20.08 o 
   3  -1  13      139.23      194.75     19.04 o 
   4  -1  13        6.93        2.79      8.21 o 
   5  -1  13        1.89        5.34      9.32 o 
   6  -1  13      218.41      277.65     17.93 o 
   7  -1  13        0.11       -0.35      8.48 o 
   8  -1  13        8.23       13.20      8.87 o 
  -2   0  13       22.45       12.07      8.44 o 
  -1   0  13      313.00      322.50     18.15 o 
   0   0  13      341.69      346.22     18.60 o 
   1   0  13       33.63       36.43      9.92 o 
   2   0  13      151.21      136.35     15.38 o 
   3   0  13      101.25      110.29     12.26 o 
   4   0  13        0.23       -7.76      8.36 o 
   5   0  13       87.58      110.31     12.83 o 
   6   0  13      216.63      205.47     15.87 o 
   7   0  13       21.92       19.32      9.24 o 
   8   0  13       49.65       57.56     10.86 o 
  -3   1  13       40.84       51.52      9.80 o 
  -2   1  13        2.60       -4.07      7.50 o 
  -1   1  13      262.01      261.96     17.17 o 
   0   1  13      480.66      468.36     20.35 o 
   1   1  13        4.12        8.15      8.99 o 
   2   1  13      199.28      225.58     16.02 o 
   3   1  13      111.20      119.45     13.94 o 
   4   1  13       18.70       10.86      8.79 o 
   5   1  13      152.14      190.73     15.09 o 
   6   1  13      210.34      234.61     16.49 o 
   7   1  13        3.16        0.92      7.86 o 
   8   1  13       10.97        8.60      7.93 o 
  -4   2  13       63.54       64.91     11.60 o 
  -3   2  13      111.00      109.99     12.30 o 
  -2   2  13        0.09       -2.20      4.68 o 
  -1   2  13       71.00       64.37      6.85 o 
   0   2  13      423.76      383.99     35.63 o 
   1   2  13        1.45        4.09      8.97 o 
   2   2  13       72.86       84.09     11.05 o 
   3   2  13       76.60       74.83     10.39 o 
   4   2  13       92.00       86.16     11.54 o 
   5   2  13       17.96       35.79      9.92 o 
   6   2  13      184.01      206.29     15.59 o 
   7   2  13        2.99       15.67      8.07 o 
   8   2  13       11.46       10.76      8.52 o 
  -4   3  13        9.17       16.63      8.65 o 
  -3   3  13       57.22       60.78     10.41 o 
  -2   3  13        3.98       -3.10      4.47 o 
  -1   3  13      100.28      103.16      8.08 o 
   0   3  13      212.17      216.43     15.01 o 
   1   3  13      104.46       83.95      6.81 o 
   2   3  13       33.22       27.12      5.29 o 
   3   3  13      193.00      156.79     17.58 o 
   4   3  13       45.48       38.31      6.22 o 
   5   3  13      347.21      363.88     17.84 o 
   6   3  13      137.81      126.60     12.67 o 
   7   3  13        9.32        4.87      7.89 o 
   8   3  13       33.86       42.14      9.51 o 
  -4   4  13       30.07       33.00     10.35 o 
  -3   4  13       31.87       29.30      9.04 o 
  -2   4  13        2.25       -1.60      4.45 o 
  -1   4  13      470.71      435.22     23.86 o 
   0   4  13        3.55       -1.26      4.70 o 
   1   4  13       17.99        6.60      4.98 o 
   2   4  13        3.70        2.57      4.57 o 
   3   4  13       45.38       40.37     10.35 o 
   4   4  13        1.17        2.00      5.23 o 
   5   4  13      192.08      200.58     10.10 o 
   6   4  13      106.04      115.05      8.70 o 
   7   4  13       16.80        7.86      8.07 o 
   8   4  13       33.44       43.00     10.47 o 
  -4   5  13      109.97      104.97     12.75 o 
  -3   5  13       85.97       66.45     10.60 o 
  -2   5  13        1.64       -1.84      4.30 o 
  -1   5  13       52.87       65.56      6.43 o 
   0   5  13       13.51       16.70      5.01 o 
   1   5  13       32.46       25.23      5.24 o 
   2   5  13        3.11        1.75      3.60 o 
   3   5  13       96.55       82.09     16.22 o 
   4   5  13       30.78       31.25      8.09 o 
   5   5  13      168.87      200.23     29.89 o 
   6   5  13       65.02       62.75      7.18 o 
   7   5  13        0.23       -2.91      5.93 o 
   8   5  13       41.54       38.24      6.89 o 
  -4   6  13       51.40       70.17     11.46 o 
  -3   6  13       10.29        1.97      7.91 o 
  -2   6  13       19.64       16.69      5.24 o 
  -1   6  13        1.66        1.63      4.65 o 
   0   6  13      132.72      104.21      7.89 o 
   1   6  13      233.43      217.51      9.18 o 
   2   6  13      451.67      390.60     40.75 o 
   3   6  13      119.75      105.44      8.12 o 
   4   6  13       15.67       14.71      7.85 o 
   5   6  13      266.57      279.79     26.50 o 
   6   6  13       61.27       53.38      6.44 o 
   7   6  13        9.77       12.28      6.86 o 
   8   6  13       62.38       50.04     10.47 o 
  -4   7  13       20.88        9.86      8.71 o 
  -3   7  13        0.23       -7.13      7.13 o 
  -2   7  13      109.71      119.62     12.53 o 
  -1   7  13       12.36       14.08      5.18 o 
   0   7  13       41.73       33.97      5.49 o 
   1   7  13      157.12      159.14      8.78 o 
   2   7  13      465.94      473.76     15.48 o 
   3   7  13      226.74      248.97     22.18 o 
   4   7  13       20.75       25.32      5.71 o 
   5   7  13      132.65      140.48     13.14 o 
   6   7  13       81.59       69.12     10.14 o 
   7   7  13       25.84       41.99     11.42 o 
   8   7  13       21.16       15.38      9.32 o 
  -3   8  13        2.88        7.47      8.40 o 
  -2   8  13      258.89      281.02     16.59 o 
  -1   8  13      119.12      133.79     12.73 o 
   0   8  13       92.27       86.69      6.99 o 
   1   8  13       51.58       48.54      5.80 o 
   2   8  13      217.34      222.64      9.94 o 
   3   8  13      275.14      298.95     16.47 o 
   4   8  13       72.21       74.17     11.01 o 
   5   8  13      222.29      229.05     15.40 o 
   6   8  13       94.70       66.08      9.96 o 
   7   8  13        4.06        9.49      9.69 o 
   8   8  13       34.68       29.20     10.12 o 
  -3   9  13       47.93       41.40      9.12 o 
  -2   9  13      137.13      141.40     13.22 o 
  -1   9  13      197.42      162.25     12.75 o 
   0   9  13      101.57       97.17     11.07 o 
   1   9  13       43.19       33.31      7.82 o 
   2   9  13      303.36      337.59     16.88 o 
   3   9  13      194.28      149.99     13.25 o 
   4   9  13       51.40       45.28      9.88 o 
   5   9  13      141.55      173.75     14.74 o 
   6   9  13        6.52        6.74      8.56 o 
   7   9  13        1.55       -5.77      9.12 o 
  -3  10  13        1.15        9.73      8.32 o 
  -2  10  13        9.71        8.30      8.50 o 
  -1  10  13       98.61      111.85     13.20 o 
   0  10  13       55.29       41.85      8.17 o 
   1  10  13        0.49       11.91      8.73 o 
   2  10  13      354.02      348.07     16.33 o 
   3  10  13       83.34       92.20     12.38 o 
   4  10  13        0.83       -2.32      8.48 o 
   5  10  13       36.29       42.63     10.14 o 
   6  10  13       20.67       12.51      9.61 o 
   7  10  13       22.37       23.98     11.38 o 
  -2  11  13        0.34       -5.54      7.84 o 
  -1  11  13       68.44       66.68     10.10 o 
   0  11  13       30.16       28.26      8.79 o 
   1  11  13        4.39        1.68      8.09 o 
   2  11  13      195.33      213.11     15.52 o 
   3  11  13       37.14       38.36     10.12 o 
   4  11  13       17.11       10.55      8.46 o 
   5  11  13       75.41       71.19     11.89 o 
   6  11  13       23.41       12.51      9.16 o 
  -1  12  13       47.25       49.16      9.38 o 
   0  12  13       41.95       54.09     11.31 o 
   1  12  13        0.62       -6.80      7.52 o 
   2  12  13       57.66       80.15     12.12 o 
   3  12  13        0.56       -5.71      8.56 o 
   4  12  13       21.04        8.65      9.28 o 
   5  12  13       69.16       67.25     12.61 o 
   0  13  13       64.55       64.25     12.01 o 
   1  13  13        2.92       19.30      8.69 o 
   2  13  13       15.52       10.76      9.26 o 
   3  13  13        0.08       -8.17      8.17 o 
   4  13  13       26.60       36.47     12.12 o 
   3  -4  14       84.50       96.58     14.44 o 
   1  -3  14       38.76       32.22     11.50 o 
   2  -3  14       18.24       16.43     11.56 o 
   3  -3  14      112.61      114.75     14.95 o 
   4  -3  14       39.81       47.42     12.40 o 
   5  -3  14       19.00       22.67     12.42 o 
   0  -2  14       84.02       84.67     12.51 o 
   1  -2  14       13.79       23.64     11.15 o 
   2  -2  14       40.37       34.31     11.44 o 
   3  -2  14       60.15       68.11     12.79 o 
   4  -2  14       39.51       34.81     11.01 o 
   5  -2  14        5.13        4.05      9.45 o 
   6  -2  14       94.68      127.42     15.87 o 
  -1  -1  14       55.05       50.52     14.17 o 
   0  -1  14      101.97      105.08     15.11 o 
   1  -1  14       16.94       33.86     12.73 o 
   2  -1  14       29.29       28.65     11.31 o 
   3  -1  14      157.59      154.83     16.06 o 
   4  -1  14       30.64       41.73     11.27 o 
   5  -1  14       14.82       21.95      9.73 o 
   6  -1  14       80.64       70.60     12.34 o 
   7  -1  14       62.97       65.75     11.15 o 
  -2   0  14        0.40        0.04      9.04 o 
  -1   0  14      134.83      128.26     15.01 o 
   0   0  14      348.31      370.41     20.02 o 
   1   0  14       80.25       48.81     10.76 o 
   2   0  14       66.23       56.76     11.40 o 
   3   0  14      175.25      204.90     17.15 o 
   4   0  14      143.44      164.16     16.53 o 
   5   0  14       10.72       16.98     10.47 o 
   6   0  14       32.54       37.35     10.82 o 
   7   0  14       47.82       36.02     10.41 o 
  -2   1  14        0.15        3.43      8.48 o 
  -1   1  14       57.14       55.05     11.03 o 
   0   1  14      230.59      259.52     18.30 o 
   1   1  14       47.00       55.51     11.58 o 
   2   1  14       43.73       32.08      9.61 o 
   3   1  14       63.61       63.45     11.36 o 
   4   1  14       98.21      103.41     12.53 o 
   5   1  14        3.47        4.05      7.97 o 
   6   1  14      150.43      199.19     16.47 o 
   7   1  14        3.40        8.91      9.55 o 
   8   1  14       25.49       29.10      9.51 o 
  -2   2  14       28.43       22.18      8.26 o 
  -1   2  14      131.75      131.96     13.59 o 
   0   2  14      147.09      118.84     14.37 o 
   1   2  14       58.24       49.72     10.04 o 
   2   2  14       14.24       10.82      9.53 o 
   3   2  14      152.08      137.97     13.96 o 
   4   2  14       24.03       26.20      9.55 o 
   5   2  14       65.45       67.95     10.99 o 
   6   2  14      172.87      211.47     16.96 o 
   7   2  14       39.53       32.10      9.65 o 
   8   2  14       34.96       46.61     10.76 o 
  -2   3  14        6.58        7.24      5.29 o 
  -1   3  14       86.85       82.02      7.33 o 
   0   3  14      152.23      148.29      9.30 o 
   1   3  14       48.17       45.26     10.02 o 
   2   3  14       17.49       16.06      8.73 o 
   3   3  14       53.48       64.29     10.37 o 
   4   3  14        6.82        1.38      8.30 o 
   5   3  14      102.22      136.19     14.42 o 
   6   3  14      272.74      310.37     17.43 o 
   7   3  14       25.15       20.17      9.65 o 
   8   3  14        3.23        2.98      8.42 o 
  -3   4  14       12.30        9.55      8.56 o 
  -2   4  14        6.56       -0.12      9.10 o 
  -1   4  14       17.37       10.36      5.10 o 
   0   4  14      245.51      233.70     15.91 o 
   1   4  14       37.80       36.55      6.10 o 
   2   4  14        8.98       16.80      6.08 o 
   3   4  14       91.41       88.67      9.01 o 
   4   4  14        1.93       -1.18      4.89 o 
   5   4  14      163.43      197.05     15.22 o 
   6   4  14      204.48      237.96     16.57 o 
   7   4  14       38.91       35.42      9.73 o 
   8   4  14        0.68       -0.23      8.09 o 
  -3   5  14       52.55       44.73     10.10 o 
  -2   5  14        5.74        2.44      7.04 o 
  -1   5  14      244.65      239.28     16.75 o 
   0   5  14       73.54       69.26      7.15 o 
   1   5  14       22.00       14.01      5.17 o 
   2   5  14      143.82      151.63      7.16 o 
   3   5  14      337.84      300.17     11.01 o 
   4   5  14       62.63       45.82      6.64 o 
   5   5  14      249.46      263.32     11.27 o 
   6   5  14       87.64       78.77      8.69 o 
   7   5  14       27.90       19.57      8.85 o 
   8   5  14       19.43       24.52      9.18 o 
  -3   6  14      140.55      143.19     13.51 o 
  -2   6  14        0.70       16.28      7.95 o 
  -1   6  14      227.92      199.00     15.75 o 
   0   6  14        3.92        8.30      4.81 o 
   1   6  14        2.29       -4.04      8.98 o 
   2   6  14      226.72      239.11     10.44 o 
   3   6  14      357.93      330.97     11.46 o 
   4   6  14        2.05       -8.33     11.92 o 
   5   6  14       48.74       52.85      7.07 o 
   6   6  14       49.46       51.40      7.43 o 
   7   6  14        0.38        1.84      5.77 o 
  -2   7  14        6.70       10.43      7.27 o 
  -1   7  14      140.59      127.30      8.89 o 
   0   7  14       60.78       74.78      6.91 o 
   1   7  14        9.82        8.74      5.53 o 
   2   7  14      167.45      171.73      9.84 o 
   3   7  14      280.77      275.14     14.75 o 
   4   7  14        0.43       -0.05      5.72 o 
   5   7  14       38.89       36.27      6.61 o 
   6   7  14       58.59       58.02      6.95 o 
   7   7  14        3.19       -4.93      8.87 o 
  -2   8  14       25.75       13.47      8.01 o 
  -1   8  14      223.67      242.86     10.19 o 
   0   8  14      150.51      164.09      9.19 o 
   1   8  14       11.62        5.71      4.77 o 
   2   8  14      165.47      149.94      9.39 o 
   3   8  14      129.08      120.01      9.19 o 
   4   8  14        9.43       -1.81      8.34 o 
   5   8  14       65.92       80.37     12.30 o 
   6   8  14       53.10       46.24      9.75 o 
   7   8  14       14.68       11.15      9.88 o 
  -2   9  14       13.21       12.51      9.06 o 
  -1   9  14       17.48       24.29      8.81 o 
   0   9  14       73.55       65.42      9.75 o 
   1   9  14        0.26       -1.82      4.73 o 
   2   9  14      141.85      153.72     14.13 o 
   3   9  14       68.74       58.46     10.90 o 
   4   9  14        0.05       -4.33      7.84 o 
   5   9  14      115.35      128.88     15.24 o 
   6   9  14       58.60       54.73      9.67 o 
   7   9  14        0.72       -9.10      9.10 o 
  -1  10  14        9.64       13.86      8.60 o 
   0  10  14       55.42       57.13      9.34 o 
   1  10  14       10.05       10.37      9.41 o 
   2  10  14      130.55      125.67     13.00 o 
   3  10  14      163.28      140.58     13.35 o 
   4  10  14        0.69       -8.36      8.36 o 
   5  10  14       70.58       78.38     12.61 o 
   6  10  14       31.41       30.80      9.24 o 
  -1  11  14       36.85       31.81      9.38 o 
   0  11  14       29.98       28.38      8.54 o 
   1  11  14        1.39        0.39      8.58 o 
   2  11  14       98.36       94.13     12.01 o 
   3  11  14       39.86       46.61     11.91 o 
   4  11  14        0.01       -4.23      9.18 o 
   5  11  14       48.17       36.22     10.90 o 
   0  12  14       14.78       21.64     10.80 o 
   1  12  14        0.33       -4.31      8.21 o 
   2  12  14       62.57       68.26     12.16 o 
   3  12  14       14.86       27.15     10.64 o 
   4  12  14        0.03        1.31      9.34 o 
   3  -2  15      128.24      144.13     17.00 o 
   1  -1  15      228.02      241.53     19.26 o 
   2  -1  15       27.69       27.62     11.44 o 
   3  -1  15       63.33       64.27     12.57 o 
   4  -1  15      122.69      136.93     16.90 o 
   5  -1  15       10.53       14.52     10.55 o 
   0   0  15      213.82      247.38     18.97 o 
   1   0  15       73.34       71.09     13.18 o 
   2   0  15       15.60        8.71      9.59 o 
   3   0  15      142.37      171.92     17.00 o 
   4   0  15      144.83      163.11     17.09 o 
   5   0  15        1.10       16.33      9.45 o 
   6   0  15       47.95       44.68     11.15 o 
   0   1  15      236.89      258.43     18.50 o 
   1   1  15       84.51       75.32     12.98 o 
   2   1  15        3.11        6.35     10.49 o 
   3   1  15      121.21      134.59     15.24 o 
   4   1  15       87.97       85.98     12.26 o 
   5   1  15        0.40        4.46      9.73 o 
   6   1  15        4.83        8.03      9.77 o 
  -1   2  15        9.18        5.98      8.58 o 
   0   2  15      340.67      357.25     19.55 o 
   1   2  15       92.44       91.96     12.85 o 
   2   2  15       10.30        4.56      8.42 o 
   3   2  15       64.10       61.75     11.91 o 
   4   2  15       66.56       75.98     12.40 o 
   5   2  15        0.95       -1.85      8.11 o 
   6   2  15        6.55        7.37      9.06 o 
   7   2  15       46.88       64.91     11.73 o 
  -1   3  15       71.29       69.55     11.23 o 
   0   3  15      226.48      218.82     16.65 o 
   1   3  15       29.28       28.95      9.53 o 
   2   3  15        1.62        9.53      9.36 o 
   3   3  15       69.82       57.21     10.88 o 
   4   3  15       23.67       21.73     10.41 o 
   5   3  15        1.17        5.01      8.46 o 
   6   3  15       61.96       76.64     11.44 o 
   7   3  15      126.43      156.23     16.88 o 
  -1   4  15       73.01       70.36      7.45 o 
   0   4  15       45.11       28.42      9.59 o 
   1   4  15      139.58      137.28     14.31 o 
   2   4  15       10.85       20.93      5.99 o 
   3   4  15       70.23       76.72     12.01 o 
   4   4  15       14.22       10.47      8.32 o 
   5   4  15        2.17       -2.57      8.34 o 
   6   4  15      136.97      182.45     16.63 o 
   7   4  15      129.57      127.46     14.76 o 
  -1   5  15       46.43       47.65      8.26 o 
   0   5  15       69.44       70.11      7.04 o 
   1   5  15       54.51       44.70      6.50 o 
   2   5  15       32.65       28.44      6.38 o 
   3   5  15       43.82       38.46      6.92 o 
   4   5  15       24.67       28.32      6.83 o 
   5   5  15        2.66        1.23      8.03 o 
   6   5  15      122.48      121.83     14.46 o 
   7   5  15       13.63        5.48      9.18 o 
  -1   6  15       12.48       11.28      5.28 o 
   0   6  15      187.15      169.16     10.63 o 
   1   6  15        0.70        2.56      5.38 o 
   2   6  15        9.97       11.39      5.89 o 
   3   6  15       79.89       72.22      7.34 o 
   4   6  15       57.90       57.36      8.03 o 
   5   6  15       22.24       29.92      6.76 o 
   6   6  15      118.12      120.71     10.05 o 
   7   6  15       12.18        4.91      8.79 o 
  -1   7  15       43.97       42.42     14.86 o 
   0   7  15       56.99       52.90      6.77 o 
   1   7  15       17.82       17.50      5.23 o 
   2   7  15       34.53       35.92      6.84 o 
   3   7  15      129.52      126.15     13.43 o 
   4   7  15       47.34       53.72      7.55 o 
   5   7  15       69.43       74.57      8.08 o 
   6   7  15      166.71      171.61     10.90 o 
  -1   8  15       15.54       12.43      5.12 o 
   0   8  15       57.63       55.10      6.76 o 
   1   8  15        7.56        9.30      5.03 o 
   2   8  15       35.82       31.04      6.37 o 
   3   8  15      203.04      201.20     10.83 o 
   4   8  15       46.23       47.65      7.95 o 
   5   8  15       22.20       15.30      9.98 o 
   6   8  15       83.41       90.66     12.85 o 
   0   9  15       45.11       41.50      9.14 o 
   1   9  15       22.36       17.82      5.80 o 
   2   9  15       31.69       24.93      9.96 o 
   3   9  15      153.23      169.54     15.83 o 
   4   9  15       42.84       60.39     12.07 o 
   5   9  15        7.28        5.34      9.80 o 
   0  10  15       21.47       18.24      8.09 o 
   1  10  15       10.03        2.61     10.16 o 
   2  10  15       57.25       52.02     10.39 o 
   3  10  15       85.28       76.55     11.97 o 
   4  10  15       28.98       25.16     10.14 o 
   5  10  15       40.19       36.70     11.85 o 
   2  11  15       41.83       37.46     10.14 o 
   3  11  15       69.14       76.62     12.88 o 
   3   1  16       16.92       19.06     11.19 o 
   2   2  16        0.95       -0.68      9.38 o 
   3   2  16      131.40      158.02     16.65 o 
   4   2  16      169.79      220.22     18.50 o 
   5   2  16       27.20       16.12     10.04 o 
   1   3  16      109.78       95.80     13.59 o 
   2   3  16        1.02       -2.03      9.43 o 
   3   3  16       67.15       65.44     11.93 o 
   4   3  16       56.20       59.70     12.28 o 
   5   3  16        7.58       -6.39      9.49 o 
   1   4  16       98.95       85.94     12.63 o 
   2   4  16       36.68       32.49     10.51 o 
   3   4  16       24.61       21.07     10.70 o 
   4   4  16        3.45       -4.23      8.48 o 
   5   4  16        2.01        2.09      9.10 o 
   1   5  16       76.73       77.81     11.83 o 
   2   5  16        5.46        2.93      6.44 o 
   3   5  16      106.85      113.70     13.59 o 
   4   5  16       18.37       18.75      9.98 o 
   5   5  16        0.87       -7.72      7.72 o 
   1   6  16      194.62      187.11     13.29 o 
   2   6  16       46.30       47.87      7.55 o 
   3   6  16       43.54       36.56      7.03 o 
   4   6  16       51.29       44.56      7.45 o 
   5   6  16        0.70       -6.63      8.28 o 
   1   7  16       47.48       34.64      7.24 o 
   2   7  16       10.56        6.13      6.06 o 
   3   7  16       34.82       28.00      6.91 o 
   4   7  16       24.82       35.12      7.50 o 
   5   7  16        9.30       12.36      7.00 o 
   2   8  16       21.90       15.84      6.52 o 
   3   8  16       91.24       87.16      8.62 o 
   4   8  16      131.57      121.89     10.26 o 
                                                 
